# Supplementary material for: Sas20 is a highly flexible starch-binding protein in the Ruminococcus bromii cell-surface amylosome
Source: J Biol Chem. 2022 Apr 1;298(5):101896. doi: 10.1016/j.jbc.2022.101896 (PMC9112005; doi:10.1016/j.jbc.2022.101896)
Supplement: Supplemental Table S1 [file mmc2.xlsx]

## Sheet: Proteins Only
Table S1: Proteomic analysis of cell washes (with PBS or EDTA) from R. bromii grown on galactose (Ga) or amylopectin (Amylo). R. bromii cells were washed with PBS and then washed an additional time with either PBS or PBS and 10mM EDTA. For each growth condition (Gal or Amylo), there is one PBS wash and two EDTA washes. PSM = peptide spectral matches.
Accession	Description	# Amino acids	MW [kDa]	Calculated pI	# PSMs: PBS Gal	# PSMs: EDTA Gal sample 1	# PSMs: EDTA Gal sample 2	# PSMs: PBS Amylo	# PSMs: EDTA Amylo sample 1	# PSMs: EDTA Amylo sample 2
L2-63_00682	malS Alpha-amylase precursor,alpha-amylase,Maltooligosyl trehalose synthase,alpha,alpha-phosphotrehalase,Alpha amylase, catalytic domain 725621:729691 reverse MW:144697	1356	144.6	5.03	19	115	99	29	212	209
L2-63_01094	pulA_1 Pullulanase precursor,putative bifunctional 4-alpha-glucanotransferase/glycogen debranching enzyme,pullulanase, type I,Alpha amylase, catalytic domain 1156748:1160449 forward MW:133490	1233	133.4	5.06	5	87	67	2	117	114
L2-63_00433	L2-63_00433 Beta/alpha-amylase precursor,alpha-amylase,Maltooligosyl trehalose synthase,trehalose synthase,Alpha amylase, catalytic domain 440486:442900 reverse MW:89567	804	89.5	4.87	28	73	80	31	112	123
L2-63_00496	L2-63_00496 Beta/alpha-amylase precursor,alpha-amylase,Maltooligosyl trehalose synthase,alpha,alpha-phosphotrehalase,Alpha amylase, catalytic domain 520389:522644 reverse MW:84305	751	84.3	4.94	17	83	69	29	117	140
L2-63_01654	amyE_3 Alpha-amylase precursor,cytoplasmic alpha-amylase,malto-oligosyltrehalose trehalohydrolase,Alpha amylase, catalytic domain 1737126:1739756 reverse MW:95440	876	95.4	5.03	11	75	62	18	93	86
L2-63_01124	adhE_2 Aldehyde-alcohol dehydrogenase,bifunctional acetaldehyde-CoA/alcohol dehydrogenase,Glycerol dehydrogenase and related enzymes,lactaldehyde reductase,Iron-containing alcohol dehydrogenase 1194071:1195282 forward MW:44069	403	44	5.27	65	86	83	80	83	75
L2-63_00171	pckA Phosphoenolpyruvate carboxykinase [ATP],phosphoenolpyruvate carboxykinase,Phosphoenolpyruvate carboxykinase (ATP),phosphoenolpyruvate carboxykinase (ATP),Phosphoenolpyruvate carboxykinase 185526:187130 forward MW:59356	534	59.3	5.19	76	87	71	72	62	71
L2-63_00661	dnaK Heat shock protein 70,molecular chaperone DnaK,Ethanolamine utilization protein, possible chaperonin,chaperone protein DnaK,Hsp70 protein 705102:706958 forward MW:65601	618	65.6	4.93	46	58	56	39	38	35
L2-63_00783	fusA Vegetative protein 19,elongation factor G,GTPases - translation elongation factors,translation elongation factor G,Elongation factor Tu GTP binding domain 853423:855522 forward MW:77476	699	77.4	5.07	39	39	43	34	42	42
L2-63_00728	pflB Formate acetyltransferase,putative formate acetyltransferase 2,formate acetyltransferase,Pyruvate formate lyase 791028:793265 forward MW:84076	745	84	5.27	51	58	54	35	36	36
L2-63_01116	gap Glyceraldehyde-3-phosphate dehydrogenase,glyceraldehyde-3-phosphate dehydrogenase,Transketolase,glyceraldehyde-3-phosphate dehydrogenase, type I,Glyceraldehyde 3-phosphate dehydrogenase, NAD binding domain 1183838:1184869 reverse MW:36311	343	36.3	5.3	101	99	104	91	86	79
L2-63_00407	ppdK Pyruvate, phosphate dikinase,pyruvate phosphate dikinase,Uncharacterized protein conserved in bacteria,pyruvate, phosphate dikinase,PEP-utilising enzyme, TIM barrel domain 420103:422730 forward MW:96361	875	96.3	5.01	58	45	38	44	36	33
L2-63_01364	htrA_2 Putative serine protease HtrA,serine endoprotease,Predicted protease with the C-terminal PDZ domain,peptidase Do,Trypsin 1425196:1426899 forward MW:59269	567	59.2	5.03	30	37	34	71	51	50
L2-63_01082	ilvC Ketol-acid reductoisomerase,ketol-acid reductoisomerase,ketol-acid reductoisomerase,Acetohydroxy acid isomeroreductase, catalytic domain 1142049:1143089 reverse MW:37785	346	37.8	5.73	69	32	25	60	23	26
L2-63_00784	tuf Elongation factor Tu,elongation factor Tu,GTPases - translation elongation factors,translation elongation factor Tu,Elongation factor Tu GTP binding domain 855638:856840 forward MW:44364	400	44.3	5.16	63	66	70	37	32	45
L2-63_00125	L2-63_00125 hypothetical protein 142932:144824 forward MW:67317	630	67.3	4.41	6	37	44	15	50	48
L2-63_01357	pulA_3 Pullulanase precursor,glycogen debranching enzyme,pullulanase, type I,Alpha amylase, catalytic domain 1414268:1417447 forward MW:116219	1059	116.1	4.75		23	23	1	35	30
L2-63_00560	malP Maltodextrin phosphorylase,maltodextrin phosphorylase,glycogen/starch/alpha-glucan phosphorylases,Carbohydrate phosphorylase 602213:604579 reverse MW:89876	788	89.8	6.23	43	41	35	27	22	26
L2-63_00712	secA hypothetical protein,preprotein translocase subunit SecA,Predicted metal-binding protein related to the C-terminal domain of SecA,preprotein translocase, SecA subunit,SecA DEAD-like domain 763096:765963 forward MW:108367	955	108.3	5.31	38	40	40	19	16	15
L2-63_00293	pgi Glucose-6-phosphate isomerase,glucose-6-phosphate isomerase,Transaldolase,Phosphoglucose isomerase 294561:295898 forward MW:49041	445	49	5.17	38	43	33	30	17	19
L2-63_01510	tsf Elongation factor Ts,elongation factor Ts,Translation elongation factor Ts,translation elongation factor Ts,Elongation factor TS 1586723:1587634 forward MW:33352	303	33.3	5.06	33	39	38	26	29	32
L2-63_00699	L2-63_00699 hypothetical protein 745809:746501 forward MW:25035	230	25	5.12	31	35	41	29	27	24
L2-63_01557	tig Trigger factor,trigger factor,FKBP-type peptidyl-prolyl cis-trans isomerase (trigger factor),trigger factor,Bacterial trigger factor protein (TF) C-terminus 1633503:1634783 forward MW:48310	426	48.3	4.68	29	37	32	25	29	23
L2-63_02041	amyE_4 Alpha-amylase precursor,cytoplasmic alpha-amylase,malto-oligosyltrehalose trehalohydrolase,Alpha amylase, catalytic domain 2117158:2120328 reverse MW:113492	1056	113.4	4.91	8	13	15	25	29	31
L2-63_00777	cycB Cyclodextrin-binding protein precursor,maltose ABC transporter periplasmic protein,Maltose-binding periplasmic proteins/domains,Bacterial extracellular solute-binding protein 845754:847091 forward MW:47182	445	47.2	4.92	19	18	18	31	28	23
L2-63_00707	fba Fructose-bisphosphate aldolase,fructose-bisphosphate aldolase,Fructose/tagatose bisphosphate aldolase,fructose-1,6-bisphosphate aldolase, class II,Fructose-bisphosphate aldolase class-II 757148:758014 forward MW:30618	288	30.6	5.52	52	48	43	20	28	23
L2-63_01443	L2-63_01443 Dockerin type I repeat 1510087:1512291 forward MW:79232	734	79.2	4.78	2	14	9	1	18	17
L2-63_00340	dxs_1 1-deoxy-D-xylulose-5-phosphate synthase,transketolase,Transketolase, C-terminal subunit,1-deoxy-D-xylulose-5-phosphate synthase,Transketolase, pyrimidine binding domain 340582:341532 reverse MW:33826	316	33.8	6.01	28	30	21	16	18	15
L2-63_00391	adhE_1 Aldehyde-alcohol dehydrogenase,bifunctional acetaldehyde-CoA/alcohol dehydrogenase,Glycerol dehydrogenase and related enzymes,acetaldehyde dehydrogenase (acetylating),Iron-containing alcohol dehydrogenase 398933:401554 reverse MW:95280	873	95.2	6.19	26	15	13	25	13	7
L2-63_01155	ifcA Fumarate reductase flavoprotein subunit precursor,adenylylsulfate reductase subunit alpha,Aspartate oxidase,adenylylsulfate reductase, alpha subunit,FAD binding domain 1222327:1224009 forward MW:62312	560	62.3	5.97	21	27	23	19	24	21
L2-63_00434	amyE_1 Alpha-amylase precursor,triple tyrosine motif-containing protein 442939:444585 reverse MW:58568	548	58.5	5.29	12	18	15	6	52	54
L2-63_00939	tpiA Triosephosphate isomerase,bifunctional phosphoglycerate kinase/triosephosphate isomerase,triose-phosphate isomerase,Triosephosphate isomerase 1006127:1006894 reverse MW:27387	255	27.4	5.03	44	48	46	39	40	39
L2-63_00436	L2-63_00436 Papain family cysteine protease 446591:448243 reverse MW:60430	550	60.4	4.74		23	22		22	20
L2-63_01555	thrC Threonine synthase,threonine synthase,threonine synthase,Pyridoxal-phosphate dependent enzyme 1631215:1632723 forward MW:55405	502	55.4	5.1	23	25	23	15	19	18
L2-63_00361	apeA Probable M18 family aminopeptidase 1,putative aminopeptidase 1,Aminopeptidase I zinc metalloprotease (M18) 360243:361655 reverse MW:52023	470	52	5.14	31	37	27	25	19	21
L2-63_01299	cysK Cysteine synthase,cysteine synthase A,Cysteine synthase,cysteine synthase A,Pyridoxal-phosphate dependent enzyme 1358003:1358935 forward MW:32477	310	32.5	5.6	27	27	25	21	21	18
L2-63_00166	rplK 50S ribosomal protein L11,50S ribosomal protein L11,ribosomal protein L11,Ribosomal protein L11, N-terminal domain 182854:183279 forward MW:14737	141	14.7	9.66	29	33	39	21	23	17
L2-63_00384	rpoC DNA-directed RNA polymerase subunit beta',DNA-directed RNA polymerase subunit beta',DNA-directed RNA polymerase, beta' subunit/160 kD subunit,DNA-directed RNA polymerase, beta' subunit,RNA polymerase Rpb1, domain 1 384001:387597 reverse MW:134228	1198	134.1	6.19	15	19	21	12	18	18
L2-63_00571	L2-63_00571 hypothetical protein 615643:617181 reverse MW:54721	512	54.7	5.33	19	22	23	13	28	26
L2-63_00350	purL Phosphoribosylformylglycinamidine synthase 2,phosphoribosylformylglycinamidine synthase,Phosphoribosylformylglycinamidine (FGAM) synthase, glutamine amidotransferase domain,phosphoribosylformylglycinamidine synthase,AIR synthase related protein, C-terminal domain 348765:352532 reverse MW:137738	1255	137.7	5.14	20	20	18	17	19	14
L2-63_01666	L2-63_01666 IMP cyclohydrolase,IMP cyclohydrolase,IMP cyclohydrolase-like protein 1752328:1753044 reverse MW:26488	238	26.5	4.92	26	23	18	27	19	19
L2-63_00724	porA Pyruvate synthase subunit porA,pyruvate flavodoxin oxidoreductase subunit alpha,Sulfite reductase, beta subunit (hemoprotein),pyruvate:ferredoxin (flavodoxin) oxidoreductase,domain 784098:787658 forward MW:128985	1186	128.9	5.97	24	22	19	6	6	5
L2-63_00357	L2-63_00357 CHAP domain 357962:359173 reverse MW:43457	403	43.4	8.34	32	41	45	29	49	49
L2-63_00812	rpsH 30S ribosomal protein S8,30S ribosomal protein S8,Ribosomal protein S8,Ribosomal protein S8 877238:877636 forward MW:14543	132	14.5	9.5	52	65	51	27	37	36
L2-63_01005	L2-63_01005 hypothetical protein 1062763:1063224 forward MW:17080	153	17.1	7.25	29	34	33	21	16	20
L2-63_00559	cbhB Exoglucanase B precursor,Bacterial Ig-like domain (group 2) 598694:601969 reverse MW:120228	1091	120.2	9.38	3	2	1	2	8	7
L2-63_00405	prs Ribose-phosphate pyrophosphokinase,ribose-phosphate pyrophosphokinase,ribose-phosphate diphosphokinase,Phosphoribosyl transferase domain 418001:418960 reverse MW:34188	319	34.2	7.33	26	36	32	13	20	24
L2-63_00329	envC Septal ring factor,AmiB activator,Membrane-bound metallopeptidase,chromosome segregation protein SMC,Peptidase family M23 330661:331977 reverse MW:47089	438	47.1	4.91	3	3	4	8	12	12
L2-63_00641	trpB_2 Tryptophan synthase beta chain,tryptophan synthase subunit beta,Tryptophan synthase alpha chain,tryptophan synthase, beta subunit,Pyridoxal-phosphate dependent enzyme 690005:691189 forward MW:42812	394	42.8	6.2	26	25	19	14	16	17
L2-63_00940	pgk Phosphoglycerate kinase,bifunctional phosphoglycerate kinase/triosephosphate isomerase,3-phosphoglycerate kinase,Phosphoglycerate kinase 1006988:1008196 reverse MW:42582	402	42.6	5.31	16	17	11	11	10	14
L2-63_00591	serS Serine--tRNA ligase,seryl-tRNA synthetase,Prolyl-tRNA synthetase,serine--tRNA ligase,Seryl-tRNA synthetase N-terminal domain 634254:635534 reverse MW:48754	426	48.7	5.54	13	16	9	10	10	7
L2-63_00143	fenF Malonyl CoA-acyl carrier protein transacylase,(acyl-carrier-protein) S-malonyltransferase,malonyl CoA-acyl carrier protein transacylase,Acyl transferase domain 164709:165611 forward MW:32191	300	32.2	4.81	21	16	18	13	12	14
L2-63_01536	L2-63_01536 Protein of unknown function (DUF964) 1612108:1612515 forward MW:14980	135	15	4.79	27	24	27	19	18	18
L2-63_00468	serA D-3-phosphoglycerate dehydrogenase,D-3-phosphoglycerate dehydrogenase,Phosphoserine aminotransferase,phosphoglycerate dehydrogenase,D-isomer specific 2-hydroxyacid dehydrogenase, NAD binding domain 486958:488112 reverse MW:40791	384	40.8	5.5	27	20	17	14	11	14
L2-63_01606	dapA Dihydrodipicolinate synthase,dihydrodipicolinate synthase,dihydrodipicolinate synthase,Dihydrodipicolinate synthetase family 1687089:1687991 reverse MW:32505	300	32.5	5.33	20	7	8	9	8	5
L2-63_00441	gltD_2 Glutamate synthase [NADPH] small chain,putative oxidoreductase,Alkyl hydroperoxide reductase, large subunit,glutamate synthase (NADPH), homotetrameric,Pyridine nucleotide-disulphide oxidoreductase 454137:455531 reverse MW:49870	464	49.8	5.59	19	18	17	14	11	13
L2-63_01861	L2-63_01861 hypothetical protein 1943102:1943839 reverse MW:27969	245	28	4.6	19	17	17	14	21	24
L2-63_01903	glmM Phosphoglucosamine mutase,phosphoglucosamine mutase,Predicted glutamine amidotransferase,phosphoglucosamine mutase,Phosphoglucomutase/phosphomannomutase, alpha/beta/alpha domain I 1984675:1986024 reverse MW:48798	449	48.8	4.98	20	15	15	5	7	7
L2-63_01016	ftsZ Cell division protein FtsZ,cell division protein FtsZ,Cell division GTPase,cell division protein FtsZ,Tubulin/FtsZ family, GTPase domain 1074761:1075867 forward MW:38631	368	38.6	4.72	17	10	11	9	11	10
L2-63_01393	L2-63_01393 invasion associated secreted endopeptidase,Phage-related lysozyme (muraminidase),SH3 domain protein,Bacterial SH3 domain 1455648:1458143 forward MW:89378	831	89.3	9.7	6	8	8	11	17	21
L2-63_01470	groL hypothetical protein,chaperonin GroEL,chaperonin GroL,TCP-1/cpn60 chaperonin family 1537687:1539315 forward MW:57488	542	57.5	4.94	15	8	8	14	14	11
L2-63_01103	pepV Beta-Ala-Xaa dipeptidase,dipeptidase PepV,putative dipeptidase,Peptidase family M20/M25/M40 1170887:1172248 forward MW:49446	453	49.4	5.06	16	18	17	13	12	9
L2-63_00700	L2-63_00700 hypothetical protein 746523:747527 forward MW:35480	334	35.5	6.86	20	15	18	14	12	11
L2-63_01544	divIVA Minicell-associated protein DivIVA,DivIVA domain,DivIVA protein 1621440:1622114 forward MW:25064	224	25	4.98	19	25	23	8	14	16
L2-63_00642	trpA Tryptophan synthase alpha chain,tryptophan synthase subunit alpha,Tryptophan synthase alpha chain,tryptophan synthase, alpha subunit,Tryptophan synthase alpha chain 691182:691952 forward MW:27867	256	27.8	5.19	13	22	13	9	9	12
L2-63_01158	cysN Sulfate adenylyltransferase subunit 1,bifunctional sulfate adenylyltransferase subunit 1/adenylylsulfate kinase protein,Adenylylsulfate kinase and related kinases,sulfate adenylyltransferase, large subunit,Elongation factor Tu GTP binding domain 1225248:1226936 forward MW:62581	562	62.5	4.98	19	20	19	14	10	11
L2-63_01564	gdhA NADP-specific glutamate dehydrogenase,glutamate dehydrogenase,Glutamate/Leucine/Phenylalanine/Valine dehydrogenase 1642640:1643971 forward MW:48334	443	48.3	5.72	16			7	1	1
L2-63_00139	hom Homoserine dehydrogenase,homoserine dehydrogenase,Homoserine dehydrogenase,Homoserine dehydrogenase 159194:160429 reverse MW:44738	411	44.7	5.54	15	12	14	7	8	7
L2-63_01496	pgcA Phosphoglucomutase,phosphoglucomutase,Deoxyribose-phosphate aldolase,phosphoglucosamine mutase,Phosphoglucomutase/phosphomannomutase, alpha/beta/alpha domain I 1569514:1571235 reverse MW:63470	573	63.4	5.03	15	16	14	15	15	19
L2-63_01442	L2-63_01442 enhanced serine sensitivity protein SseB,SseB protein 1509028:1509846 forward MW:30802	272	30.8	5.31	26	25	20	15	13	15
L2-63_00587	guaB Inosine-5'-monophosphate dehydrogenase,inosine 5'-monophosphate dehydrogenase,Predicted signal-transduction protein containing cAMP-binding and CBS domains,inosine-5'-monophosphate dehydrogenase,IMP dehydrogenase / GMP reductase domain 630710:632188 reverse MW:52319	492	52.3	7.5	17	22	16	6	16	11
L2-63_00819	L2-63_00819 Adenylate kinase,adenylate kinase,adenylate kinase,Adenylate kinase 881072:881704 forward MW:22950	210	22.9	5.68	16	24	19	7	16	13
L2-63_01696	purC Phosphoribosylaminoimidazole-succinocarboxamide synthase,phosphoribosylaminoimidazole-succinocarboxamide synthase,Phosphoribosylaminoimidazolesuccinocarboxamide (SAICAR) synthase,phosphoribosylaminoimidazolesuccinocarboxamide synthase,SAICAR synthetase 1788194:1788901 reverse MW:26865	235	26.8	5.29	11	18	14	17	14	11
L2-63_00138	lysC Aspartokinase 2,aspartate kinase,Uridylate kinase,aspartate kinase,Amino acid kinase family 157964:159169 reverse MW:43179	401	43.2	6.16	17	19	18	10	13	14
L2-63_01637	frr Ribosome-releasing factor,ribosome recycling factor,Translation elongation factor Ts,ribosome recycling factor,Ribosome recycling factor 1722380:1722934 reverse MW:21012	184	21	8.7	17	19	17	14	14	14
L2-63_01891	L2-63_01891 Maltose-binding periplasmic proteins/domains 1971689:1973047 forward MW:49231	452	49.2	4.92	19	21	20	8	9	12
L2-63_00910	L2-63_00910 nicotinate phosphoribosyltransferase,nicotinate phosphoribosyltransferase,Nicotinate phosphoribosyltransferase (NAPRTase) family 971897:973339 forward MW:54229	480	54.2	5.45	18	21	22	10	9	11
L2-63_00169	rplJ 50S ribosomal protein L10,50S ribosomal protein L10,Ribosomal protein L10,Ribosomal protein L10 184228:184788 forward MW:19754	186	19.7	4.73	31	47	42	18	20	25
L2-63_00287	licB Beta-glucanase precursor 288495:289910 forward MW:53531	471	53.5	4.67	2	12	15	2	16	14
L2-63_00831	pyk Pyruvate kinase,pyruvate kinase,pyruvate kinase,Pyruvate kinase, barrel domain 889764:891206 forward MW:52101	480	52.1	5.63	20	21	15	2	8	4
L2-63_01852	L2-63_01852 Putative aminotransferase MSMEG_6286,Alanine-glyoxylate amino-transferase 1933405:1934685 reverse MW:47819	426	47.8	5.59	15	14	15	15	14	14
L2-63_00145	fabF_1 3-oxoacyl-[acyl-carrier-protein] synthase 2,3-oxoacyl-(acyl carrier protein) synthase II,Enoyl reductase domain of yeast-type FAS1,beta-ketoacyl-acyl-carrier-protein synthase II,Beta-ketoacyl synthase, N-terminal domain 166395:167624 forward MW:43068	409	43	5.45	9	12	15	9	9	11
L2-63_01450	ypfD 30S ribosomal protein S1 homolog,4-hydroxy-3-methylbut-2-enyl diphosphate reductase/S1 RNA-binding domain protein,Cytidylate kinase,ribosomal protein S1,LytB protein 1517417:1519387 forward MW:72260	656	72.2	5.52	9	11	12	6	7	7
L2-63_00394	ackA Acetate kinase,acetate kinase A/propionate kinase 2,Acetate kinase,acetate kinase,Acetokinase family 404043:405251 forward MW:43791	402	43.8	6.9	12	13	12	3	4
L2-63_01781	ntpB_2 V-type sodium pump subunit B,V-type ATP synthase subunit B,F0F1-type ATP synthase, beta subunit,ATP synthase archaeal, B subunit,ATP synthase alpha/beta family, nucleotide-binding domain 1864874:1866253 forward MW:50681	459	50.6	5.68	19	16	13	9	9	9
L2-63_01361	typA Tyrosine phosphorylated protein A,GTP-binding protein,GTPases - translation elongation factors,GTP-binding protein TypA/BipA,Elongation factor Tu GTP binding domain 1421701:1423521 forward MW:67424	606	67.4	5.34	15	18	16	9	11	8
L2-63_00123	dapL_1 LL-diaminopimelate aminotransferase,L,L-diaminopimelate aminotransferase,Alanine-alpha-ketoisovalerate (or valine-pyruvate) aminotransferase,LL-diaminopimelate aminotransferase,Aminotransferase class I and II 139992:141182 forward MW:43734	396	43.7	5.07	13	9	6	13	14	10
L2-63_01773	L2-63_01773 hypothetical protein,hypothetical protein,Uncharacterized conserved protein,Uncharacterized ACR (DUF711) 1856897:1858258 forward MW:47332	453	47.3	5.66	18	13	11	7	7	7
L2-63_00627	L2-63_00627 Putative virion core protein (lumpy skin disease virus),Double zinc ribbon 673409:674650 forward MW:44696	413	44.7	5.34	13	14	12	6	11	9
L2-63_00175	pduL Phosphate propanoyltransferase,propanediol utilization phosphotransacylase,Propanediol utilization protein,Propanediol utilisation protein PduL 189177:189746 reverse MW:19898	189	19.9	6.05	26	34	33	21	16	16
L2-63_01780	atpA V-type ATP synthase alpha chain,V-type ATP synthase subunit A,F0F1-type ATP synthase, beta subunit,ATP synthase archaeal, A subunit,ATP synthase alpha/beta family, nucleotide-binding domain 1863101:1864855 forward MW:65104	584	65.1	5	17	11	10	12	10	10
L2-63_00285	L2-63_00285 hypothetical protein 286456:288105 forward MW:58966	549	58.9	7.02	2	15	18	1	22	19
L2-63_00464	L2-63_00464 Bacterial protein of unknown function (DUF885) 481244:483037 reverse MW:67629	597	67.6	4.64	13	9	11	17	13	13
L2-63_00951	L2-63_00951 hypothetical protein,Fibronectin type III domain 1014541:1016019 forward MW:54587	492	54.6	9.72	1	8	6	1	20	25
L2-63_00679	argG Argininosuccinate synthase,argininosuccinate synthase,Argininosuccinate synthase,argininosuccinate synthase,Arginosuccinate synthase 722859:724082 reverse MW:45264	407	45.2	5.08	14	15	9	9	9	5
L2-63_00179	aspS_1 Aspartate--tRNA ligase,aspartyl-tRNA synthetase,Aspartyl/asparaginyl-tRNA synthetases,aspartate--tRNA ligase,tRNA synthetases class II (D, K and N) 194900:196648 forward MW:66408	582	66.4	5.44	13	15	15	9	8	9
L2-63_00469	serC Phosphoserine aminotransferase,3-phosphoserine/phosphohydroxythreonine aminotransferase,Phosphoserine aminotransferase,phosphoserine transaminase,Aminotransferase class-V 488200:489285 reverse MW:39762	361	39.7	5.77	10	11	7	10	14	9
L2-63_00385	rpoB DNA-directed RNA polymerase subunit beta,DNA-directed RNA polymerase subunit beta,DNA-directed RNA polymerase, beta subunit,RNA polymerase Rpb2, domain 6 387610:391335 reverse MW:138831	1241	138.7	4.88	12	13	9	9	7	10
L2-63_00637	trpE Anthranilate synthase component 1,anthranilate synthase component I,Anthranilate/para-aminobenzoate synthases component I,anthranilate synthase component I,chorismate binding enzyme 686085:687545 forward MW:54371	486	54.3	5.49	16	21	18	11	15	14
L2-63_01325	leuB 3-isopropylmalate dehydrogenase,3-isopropylmalate dehydrogenase,3-isopropylmalate dehydrogenase,Isocitrate/isopropylmalate dehydrogenase 1378089:1379159 forward MW:38181	356	38.2	4.86	13	13	11	7	5	5
L2-63_01627	hisD Histidinol dehydrogenase,bifunctional histidinal dehydrogenase/ histidinol dehydrogenase,Histidinol dehydrogenase,histidinol dehydrogenase,Histidinol dehydrogenase 1708171:1709463 reverse MW:46728	430	46.7	5.21	14	15	11	6	3	2
L2-63_01693	purA Adenylosuccinate synthetase,adenylosuccinate synthetase,adenylosuccinate synthase,Adenylosuccinate synthetase 1783831:1785108 reverse MW:46953	425	46.9	5.68	8	10	9	5	9	11
L2-63_00604	dnaN DNA polymerase III subunit beta,DNA polymerase III subunit beta,DNA polymerase III, beta subunit,DNA polymerase III beta subunit, N-terminal domain 647251:648357 forward MW:41083	368	41.1	5.2	20	15	14	7	7	10
L2-63_01779	L2-63_01779 ATP synthase (E/31 kDa) subunit 1862462:1863058 forward MW:22525	198	22.5	8.51	20	19	18	7	10	4
L2-63_01469	groS hypothetical protein,co-chaperonin GroES,Chaperonin 10 Kd subunit 1537374:1537658 forward MW:10009	94	10	4.97	21	24	22	20	19	15
L2-63_00167	rplA 50S ribosomal protein L1,50S ribosomal protein L1,ribosomal protein L1,Ribosomal protein L1p/L10e family 183336:184031 forward MW:24752	231	24.7	9.26	14	13	17	12	12	11
L2-63_00816	rpmD 50S ribosomal protein L30,50S ribosomal protein L30,ribosomal protein L30,Ribosomal protein L30p/L7e 879105:879275 forward MW:5938	56	5.9	9.7	12	14	20	9	17	13
L2-63_00327	greA Transcript cleavage factor greA,transcription elongation factor GreA,Transcription elongation factor,transcription elongation factor GreA,domain 329145:329627 reverse MW:17446	160	17.4	4.89	15	25	10	8	14	16
L2-63_01770	gtaB UTP--glucose-1-phosphate uridylyltransferase,UTP--glucose-1-phosphate uridylyltransferase subunit GalU,CTP:phosphocholine cytidylyltransferase involved in choline phosphorylation for cell surface LPS epitopes,UTP-glucose-1-phosphate uridylyltransferase,Nucleotidyl transferase 1854604:1855476 forward MW:32088	290	32.1	5.88	13	11	13	7	9	12
L2-63_00693	nusA Transcription elongation protein nusA,transcription elongation factor NusA,Transcription elongation factor,transcription termination factor NusA,NusA N-terminal domain 741207:742367 reverse MW:42735	386	42.7	4.87	10	15	13	5	3	5
L2-63_01862	L2-63_01862 Subtilisin BL,Regulatory P domain of the subtilisin-like proprotein convertases and other proteases,type VII secretion-associated serine protease mycosin,Subtilase family 1943842:1945938 reverse MW:77175	698	77.1	5.02	1	3	7	5	1	7
L2-63_00867	valS Valine--tRNA ligase,valyl-tRNA synthetase,Valyl-tRNA synthetase,valine--tRNA ligase,tRNA synthetases class I (I, L, M and V) 919731:922424 forward MW:102987	897	102.9	5.59	11	12	11	8	10	7
L2-63_01607	asd2 Aspartate-semialdehyde dehydrogenase 2,aspartate-semialdehyde dehydrogenase,Aspartate-semialdehyde dehydrogenase,aspartate-semialdehyde dehydrogenase,Semialdehyde dehydrogenase, NAD binding domain 1688011:1689096 reverse MW:40250	361	40.2	6.62	14	11	12	8	5	5
L2-63_00809	rplX 50S ribosomal protein L24,50S ribosomal protein L24,ribosomal protein L24,KOW motif 876149:876466 forward MW:11270	105	11.3	9.8	12	20	31	12	15	16
L2-63_00586	glkA Glucokinase,fructokinase,Predicted phosphosugar isomerases,ROK family protein (putative glucokinase),ROK family 629704:630654 reverse MW:33497	316	33.5	5.21	8	7	6	5	10	7
L2-63_00471	leuA_2 2-isopropylmalate synthase,4-hyroxy-2-oxovalerate/4-hydroxy-2-oxopentanoic acid aldolase,,Isopropylmalate/homocitrate/citramalate synthases,4-hydroxy-2-oxovalerate aldolase,HMGL-like 490486:491466 reverse MW:36592	326	36.6	6.04	12	18	11	6	7	7
L2-63_00185	trpB_1 Tryptophan synthase beta chain,tryptophan synthase subunit beta,Predicted alternative tryptophan synthase beta-subunit (paralog of TrpB),pyridoxal-phosphate dependent TrpB-like enzyme,Pyridoxal-phosphate dependent enzyme 201227:202600 reverse MW:49979	457	49.9	5.44	12	13	10	10	9	11
L2-63_00826	rpsD 30S ribosomal protein S4,30S ribosomal protein S4,ribosomal protein S4,S4 domain 883961:884563 forward MW:22658	200	22.6	9.96	9	11	10	12	14	12
L2-63_00772	L2-63_00772 Serine protease inhibitor,Serpin (serine protease inhibitor) 838000:839349 forward MW:49540	449	49.5	4.94	11	7	8	8	10	10
L2-63_00170	rplL MA1/MA2,50S ribosomal protein L7/L12,ribosomal protein L7/L12,Ribosomal protein L7/L12 C-terminal domain 184842:185219 forward MW:12649	125	12.6	4.68	16	23	19	17	13	14
L2-63_00801	rplB L3,50S ribosomal protein L2,Ribosomal protein L2,ribosomal protein L2,Ribosomal Proteins L2, C-terminal domain 872656:873489 forward MW:30204	277	30.2	10.32	7	13	12	14	12	13
L2-63_00639	trpD2 Anthranilate phosphoribosyltransferase 2,anthranilate phosphoribosyltransferase,Phosphoribosylanthranilate isomerase,anthranilate phosphoribosyltransferase,Glycosyl transferase family, a/b domain 688136:689146 forward MW:35777	336	35.8	5	15	10	9	6	9	8
L2-63_00774	glnS Glutamine--tRNA ligase,glutaminyl-tRNA synthetase,Glutamyl- and glutaminyl-tRNA synthetases,glutamine--tRNA ligase,tRNA synthetases class I (E and Q), catalytic domain 841083:842774 forward MW:65077	563	65	5.55	12	16	15	6	5	5
L2-63_02138	rbr3A NADH peroxidase,Uncharacterized conserved protein,Rubrerythrin 2206260:2206799 forward MW:19873	179	19.9	5.21	5	8	5	4	8	7
L2-63_01500	pfkA 6-phosphofructokinase,6-phosphofructokinase,P pilus assembly/Cpx signaling pathway, periplasmic inhibitor/zinc-resistance associated protein,6-phosphofructokinase,Phosphofructokinase 1577363:1578337 forward MW:34548	324	34.5	6.79	16	11	9	14	7	9
L2-63_02022	L2-63_02022 hypothetical protein,hypothetical protein,DNA-binding protein, YbaB/EbfC family,Uncharacterised BCR, YbaB family COG0718 2101627:2101977 reverse MW:12343	116	12.3	4.78	14	14	13	8	8	9
L2-63_00115	glnA Glutamine synthetase,glutamine synthetase,glutamine synthetase, type I,Glutamine synthetase type III N terminal 126849:128942 forward MW:78148	697	78.1	5.26	11	10	7	6	6	5
L2-63_01360	dmdA_2 2,3-dimethylmalate dehydratase large subunit,aconitate hydratase,3-isopropylmalate dehydratase large subunit,putative aconitate hydratase,Aconitase family (aconitate hydratase) 1419458:1421389 reverse MW:68715	643	68.7	5.77	11	8	9	5	6	5
L2-63_01063	galE_1 UDP-glucose 4-epimerase,UDP-galactose-4-epimerase,UDP-glucose 4-epimerase,NAD dependent epimerase/dehydratase family 1118402:1119415 forward MW:36980	337	37	5.66	11	12	7	12	9	9
L2-63_01605	dapB Dihydrodipicolinate reductase,dihydrodipicolinate reductase,Dihydrodipicolinate reductase,dihydrodipicolinate reductase,Dihydrodipicolinate reductase, C-terminus 1686276:1687040 reverse MW:27707	254	27.7	5.01	17	8	8	8	6	5
L2-63_00311	leuA_1 2-isopropylmalate synthase,2-isopropylmalate synthase,Isopropylmalate/homocitrate/citramalate synthases,2-isopropylmalate synthase,HMGL-like 310793:312469 forward MW:62786	558	62.7	5.38	11	11	9	5	6	7
L2-63_01509	rpsB Vegetative protein 209,30S ribosomal protein S2,Ribosomal protein S2,ribosomal protein S2,Ribosomal protein S2 1585944:1586666 forward MW:26918	240	26.9	6.64	19	14	12	5	7	6
L2-63_01152	moeZ Probable adenylyltransferase/sulfurtransferase MoeZ,molybdopterin biosynthesis protein MoeB,thiazole biosynthesis adenylyltransferase ThiF,ThiF family 1220163:1220975 forward MW:29264	270	29.2	6.23	12	16	14	6	7	3
L2-63_01153	mec CysO-cysteine peptidase,Mov34/MPN/PAD-1 family 1220972:1221382 forward MW:15395	136	15.4	5.14	17	16	10	12	11	9
L2-63_00159	argS Arginine--tRNA ligase,arginyl-tRNA synthetase,Arginyl-tRNA synthetase,arginine--tRNA ligase,tRNA synthetases class I (R) 177579:179315 reverse MW:64816	578	64.8	5.4	9	7	9	8	7	6
L2-63_01558	clpP ATP-dependent Clp protease proteolytic subunit,ATP-dependent Clp protease proteolytic subunit,ATP-dependent Clp endopeptidase, proteolytic subunit ClpP,Clp protease 1634838:1635419 forward MW:21176	193	21.2	5.39	5	6	7	10	4	5
L2-63_01332	rplI BL17,50S ribosomal protein L9,Ribosomal protein L9,ribosomal protein L9,Ribosomal protein L9, C-terminal domain 1386670:1387116 forward MW:16461	148	16.5	9.35	10	15	14	6	7	6
L2-63_00424	L2-63_00424 hypothetical protein 433444:433776 reverse MW:11470	110	11.5	8.25	11	12	10	2	1
L2-63_01147	mdeA_2 Methionine gamma-lyase,O-acetylhomoserine aminocarboxypropyltransferase,Protoheme ferro-lyase (ferrochelatase),O-acetylhomoserine aminocarboxypropyltransferase/cysteine synthase,Cys/Met metabolism PLP-dependent enzyme 1217276:1218523 forward MW:45092	415	45.1	5.3	10	10	7	7	7	6
L2-63_00949	lyc Autolytic lysozyme,Lyzozyme M1 (1,4-beta-N-acetylmuramidase),Glycosyl hydrolases family 25 1012942:1013850 reverse MW:33105	302	33.1	4.54	9	7	6	6	7	4
L2-63_01277	metK S-adenosylmethionine synthase,S-adenosylmethionine synthetase,methionine adenosyltransferase,S-adenosylmethionine synthetase, C-terminal domain 1341218:1342399 reverse MW:42841	393	42.8	5.12	10	13	8	4	5	8
L2-63_00019	L2-63_00019 hypothetical protein 26115:26381 forward MW:9641	88	9.6	6.01	8	14	11
L2-63_00165	nusG Transcription antitermination protein nusG,transcription antitermination protein NusG,transcription termination/antitermination factor NusG,Transcription termination factor nusG 182213:182740 forward MW:19711	175	19.7	4.56	8	9	8	4	6	6
L2-63_00780	L2-63_00780 Alpha-amylase precursor,trehalose-6-phosphate hydrolase,Maltooligosyl trehalose synthase,alpha,alpha-phosphotrehalase,Alpha amylase, catalytic domain 849772:851427 forward MW:61080	551	61	4.81	4	4	5	4	8	12
L2-63_00113	gltD_1 Glutamate synthase [NADPH] small chain,glutamate synthase subunit beta,Monoamine oxidase,glutamate synthase, NADH/NADPH, small subunit,Pyridine nucleotide-disulphide oxidoreductase 120190:121674 reverse MW:54347	494	54.3	6	13	12	10	5	6	4
L2-63_00810	rplE 50S ribosomal protein L5,50S ribosomal protein L5,Ribosomal protein L5,ribosomal L5P family C-terminus 876481:877020 forward MW:20210	179	20.2	8.98	13	16	11	6	9	5
L2-63_00932	ilvD Dihydroxy-acid dehydratase,dihydroxy-acid dehydratase,Dihydroxyacid dehydratase/phosphogluconate dehydratase,dihydroxy-acid dehydratase,Dehydratase family 994422:996080 forward MW:58034	552	58	6.48	11	13	7	4	7	5
L2-63_01298	mdeA_3 Methionine gamma-lyase,O-acetylhomoserine aminocarboxypropyltransferase,Protoheme ferro-lyase (ferrochelatase),O-acetylhomoserine aminocarboxypropyltransferase/cysteine synthase,Cys/Met metabolism PLP-dependent enzyme 1356665:1357966 forward MW:47033	433	47	5.33	10	19	10	5	7	8
L2-63_01113	glgC_1 Glucose-1-phosphate adenylyltransferase,glucose-1-phosphate adenylyltransferase,glucose-1-phosphate adenylyltransferase, GlgD subunit,Nucleotidyl transferase 1179267:1180379 reverse MW:41238	370	41.2	7.69	9	11	5	5	2	3
L2-63_01448	cmk Cytidylate kinase,cytidylate kinase,Cytidylate kinase,cytidylate kinase,Cytidylate kinase 1516133:1516801 forward MW:24309	222	24.3	5.17	10	14	10	4	6	6
L2-63_01667	purN Phosphoribosylglycinamide formyltransferase,phosphoribosylglycinamide formyltransferase,Folate-dependent phosphoribosylglycinamide formyltransferase PurN,phosphoribosylglycinamide formyltransferase,Formyl transferase 1753057:1753683 reverse MW:22990	208	23	5.48	10	8	7	6	4	5
L2-63_00406	glmU_1 Bifunctional protein GlmU,bifunctional N-acetylglucosamine-1-phosphate uridyltransferase/glucosamine-1-phosphate acetyltransferase,Predicted DNA-binding protein with PD1-like DNA-binding motif,UDP-N-acetylglucosamine diphosphorylase/glucosamine-1-phosphate N-acetyltransferase,Nucleotidyl transferase 419023:419772 reverse MW:27231	249	27.2	5.43	7	12	6	2		1
L2-63_00798	rplC 50S ribosomal protein L3,50S ribosomal protein L3,Ribosomal protein L3,50S ribosomal protein L3,Ribosomal protein L3 870991:871623 forward MW:22356	210	22.3	9.74	9	9	9	11	10	9
L2-63_01634	dxr 1-deoxy-D-xylulose 5-phosphate reductoisomerase,1-deoxy-D-xylulose 5-phosphate reductoisomerase,Translation elongation factor Ts,1-deoxy-D-xylulose 5-phosphate reductoisomerase,1-deoxy-D-xylulose 5-phosphate reductoisomerase C-terminal 1719633:1720778 reverse MW:41605	381	41.6	5.83	12	8	11	3	3	1
L2-63_00787	thiI Probable tRNA sulfurtransferase,thiamine biosynthesis protein ThiI,Predicted ATPase of the PP-loop superfamily implicated in cell cycle control,tRNA sulfurtransferase ThiI,Thiamine biosynthesis protein (ThiI) 858997:860178 forward MW:43936	393	43.9	7.11	14	14	9	3	5	6
L2-63_00625	aspS_2 Aspartate--tRNA ligase,aspartyl-tRNA synthetase,Aspartyl/asparaginyl-tRNA synthetases,aspartate--tRNA ligase,tRNA synthetases class II (D, K and N) 670611:672389 forward MW:67505	592	67.5	5.11	13	7	3	5	2	5
L2-63_01327	nifU_1 NifU-like protein,scaffold protein,FeS cluster assembly scaffold protein NifU,NifU-like N terminal domain 1380051:1380482 reverse MW:15259	143	15.2	5.17	10	14	9	6	7	8
L2-63_00423	L2-63_00423 Predicted phage phi-C31 gp36 major capsid-like protein,phage major capsid protein, HK97 family,Phage capsid family 432418:433425 reverse MW:36631	335	36.6	5.39	9	6	7	6	4	6
L2-63_00802	rpsS BS17,30S ribosomal protein S19,Ribosomal protein S19,ribosomal protein S19,Ribosomal protein S19 873509:873781 forward MW:10140	90	10.1	10.14	4	15	17	14	12	11
L2-63_00917	yajL Chaperone protein YajL,oxidative-stress-resistance chaperone,Uncharacterized protein conserved in bacteria,DJ-1 family protein,DJ-1/PfpI family 979662:980201 forward MW:18639	179	18.6	5.08	8	7	5	7	5	5
L2-63_01964	rpmF 50S ribosomal protein L32,50S ribosomal protein L32,ribosomal protein L32,Ribosomal L32p protein family 2048215:2048403 reverse MW:6816	62	6.8	9.61	9	16	18	6	14	15
L2-63_00806	rpmC 50S ribosomal protein L29,50S ribosomal protein L29,Ribosomal protein L29,ribosomal protein L29,Ribosomal L29 protein 875248:875451 forward MW:7635	67	7.6	5.4	13	24	20	19	20	17
L2-63_01275	tdcB L-threonine dehydratase catabolic TdcB,threonine dehydratase,Threonine dehydratase,threonine ammonia-lyase,Pyridoxal-phosphate dependent enzyme 1339288:1340481 forward MW:42587	397	42.6	5.52	8	7	6	1	1	3
L2-63_01692	guaA GMP synthase [glutamine-hydrolyzing],GMP synthase,3-methyladenine DNA glycosylase,GMP synthase (glutamine-hydrolyzing), C-terminal domain,Glutamine amidotransferase class-I 1782210:1783763 reverse MW:57807	517	57.8	5.12	12	8	6	10	7	7
L2-63_01791	ilvE Branched-chain-amino-acid aminotransferase,branched-chain amino acid aminotransferase,Branched-chain amino acid aminotransferase/4-amino-4-deoxychorismate lyase,branched-chain amino acid aminotransferase,Aminotransferase class IV 1871687:1872715 forward MW:37802	342	37.8	5.92	11	11	10	8	7	6
L2-63_00706	htrA_1 Serine protease Do-like HtrA,serine endoprotease,Predicted secreted protein containing a PDZ domain,peptidase Do,Trypsin 754874:756613 reverse MW:62981	579	62.9	4.73	3	8	5	6	5	7
L2-63_01157	cysD Sulfate adenylyltransferase subunit 2,sulfate adenylyltransferase subunit 2,PUA domain (predicted RNA-binding domain),sulfate adenylyltransferase, small subunit,Phosphoadenosine phosphosulfate reductase family 1224349:1225248 forward MW:34594	299	34.6	7.9	11	12	15	5	6	9
L2-63_00506	L2-63_00506 hypothetical protein 538852:539643 reverse MW:27915	263	27.9	5.57	3	4	2	9	10	9
L2-63_00569	upp Uracil phosphoribosyltransferase,uracil phosphoribosyltransferase,uracil phosphoribosyltransferase,Phosphoribosyl transferase domain 613793:614419 forward MW:22831	208	22.8	6.64	9	6	4	4	3	3
L2-63_00660	grpE HSP-70 cofactor,heat shock protein GrpE,GrpE 704473:705030 forward MW:20549	185	20.5	4.87	14	7	9	5	7	7
L2-63_00807	rpsQ 30S ribosomal protein S17,30S ribosomal protein S17,30S ribosomal protein S17,Ribosomal protein S17 875469:875726 forward MW:9921	85	9.9	9.94	6	8	14	8	11	6
L2-63_00472	pyrC Dihydroorotase,dihydroorotase,N-acyl-D-aspartate/D-glutamate deacylase,dihydroorotase, multifunctional complex type,Amidohydrolase family 491648:492913 reverse MW:44541	421	44.5	5.66	6	9	6	3	6	2
L2-63_00332	cdaR Sugar diacid regulator,carbohydrate diacid transcriptional activator CdaR,Sugar diacid utilization regulator 333809:334894 reverse MW:40979	361	41	5.83	3	5	2	1	2	3
L2-63_00581	rplM 50S ribosomal protein L13,50S ribosomal protein L13,Ribosomal protein L13,ribosomal protein L13,Ribosomal protein L13 627761:628189 reverse MW:15783	142	15.8	9.74	6	12	18	9	8	9
L2-63_01874	L2-63_01874 Uncharacterised ACR, YkgG family COG1556 1954368:1955030 reverse MW:24746	220	24.7	7.52	10	9	9	10	7	8
L2-63_01133	rbr1 NADH peroxidase,Uncharacterized conserved protein,Rubrerythrin 1203535:1204080 reverse MW:20797	181	20.8	5.45	7	6	10	3	5	7
L2-63_00989	rpsP BS17,30S ribosomal protein S16,ribosomal protein S16,Ribosomal protein S16 1048737:1048982 reverse MW:9194	81	9.2	10.05	9	11	7	8	8	5
L2-63_00959	rimO Ribosomal protein S12 methylthiotransferase RimO,ribosomal protein S12 methylthiotransferase,ribosomal protein S12 methylthiotransferase RimO,Uncharacterized protein family UPF0004 1022172:1023512 reverse MW:50089	446	50.1	4.83	4	10	7	4	4	4
L2-63_00114	gltB Ferredoxin-dependent glutamate synthase 1,glutamate synthase subunit alpha,Uncharacterized conserved protein,formylmethanofuran dehydrogenase subunit C,Conserved region in glutamate synthase 121688:126229 reverse MW:167395	1513	167.3	6.46	7	9	9	9	6	6
L2-63_00676	argJ Arginine biosynthesis bifunctional protein ArgJ,bifunctional ornithine acetyltransferase/N-acetylglutamate synthase protein,N-acetylglutamate synthase (N-acetylornithine aminotransferase),glutamate N-acetyltransferase/amino-acid acetyltransferase,ArgJ family 718664:719890 reverse MW:42818	408	42.8	5.24	12	9	7	8	11	6
L2-63_00828	rplQ BL21,50S ribosomal protein L17,Ribosomal protein L17,ribosomal protein L17,Ribosomal protein L17 885664:886005 forward MW:12670	113	12.7	10.13	12	17	16	10	13	11
L2-63_00313	L2-63_00313 X-X-X-Leu-X-X-Gly heptad repeats 313186:315615 reverse MW:84582	809	84.5	4.93	9	9	6	5	6	3
L2-63_00442	pyrK_2 Dihydrdoorotate oxidase B, electron transfer subunit,ferredoxin-NADP( ) reductase subunit alpha,sulfite reductase, subunit B,Oxidoreductase NAD-binding domain 455534:456376 reverse MW:30734	280	30.7	5.55	6	6	6	6	5	7
L2-63_00803	rplV 50S ribosomal protein L22,50S ribosomal protein L22,ribosomal protein L22,Ribosomal protein L22p/L17e 873802:874143 forward MW:12661	113	12.7	9.99	5	9	5	4	4	3
L2-63_00598	L2-63_00598 R3H domain 642638:643447 reverse MW:29913	269	29.9	9.36	6	5	8	10	7	8
L2-63_00782	rpsG 30S ribosomal protein S7,30S ribosomal protein S7,Ribosomal protein S7,ribosomal protein S7,Ribosomal protein S7p/S5e 852921:853391 forward MW:17696	156	17.7	9.95	7	10	9	9	7	6
L2-63_00827	rpoA DNA-directed RNA polymerase subunit alpha,DNA-directed RNA polymerase subunit alpha,DNA-directed RNA polymerase, alpha subunit/40 kD subunit,DNA-directed RNA polymerase, alpha subunit,Bacterial RNA polymerase, alpha chain C terminal domain 884638:885591 forward MW:35056	317	35	4.88	12	11	11	7	8	11
L2-63_01394	proC Pyrroline-5-carboxylate reductase,pyrroline-5-carboxylate reductase,Pyrroline-5-carboxylate reductase,pyrroline-5-carboxylate reductase,NADP oxidoreductase coenzyme F420-dependent 1458172:1458972 forward MW:28357	266	28.3	5.16	10	9	8	2	3	5
L2-63_01522	ftsY Cell division protein FtsY homolog,signal recognition particle-docking protein FtsY,Signal recognition particle GTPase,signal recognition particle-docking protein FtsY,SRP54-type protein, GTPase domain 1601012:1601926 forward MW:32906	304	32.9	5.54	6	6	7	3	3	5
L2-63_00923	L2-63_00923 hypothetical protein 986772:987854 forward MW:37295	360	37.3	5.29	3	4	4	3	4	7
L2-63_00817	rplO 50S ribosomal protein L15,50S ribosomal protein L15,ribosomal protein L15,Ribosomal protein L18e/L15 879294:879737 forward MW:15394	147	15.4	10.32	5	3	8	8	7	4
L2-63_00294	L2-63_00294 hypothetical protein 295934:296350 forward MW:14790	138	14.8	5.26	17	12	13	9	10	10
L2-63_00341	tkt Transketolase,transketolase,Transketolase, N-terminal subunit,transketolase,Transketolase, thiamine diphosphate binding domain 341532:342380 reverse MW:30744	282	30.7	5.67	7	6	5	5	5	5
L2-63_01684	galE_2 UDP-glucose 4-epimerase,UDP-galactose-4-epimerase,Putative NADH-flavin reductase,UDP-glucose 4-epimerase,NAD dependent epimerase/dehydratase family 1773355:1774347 reverse MW:36589	330	36.6	6.89	11	10	6	1
L2-63_00672	argF Ornithine carbamoyltransferase,ornithine carbamoyltransferase,Ornithine carbamoyltransferase,ornithine carbamoyltransferase,Aspartate/ornithine carbamoyltransferase, Asp/Orn binding domain 715034:715963 reverse MW:34708	309	34.7	5.1	13	14	11	9	8	5
L2-63_01149	L2-63_01149 hypothetical protein,hypothetical protein,SirA-like protein 1219382:1219627 forward MW:8974	81	9	4.37	9	10	10	6	7	8
L2-63_00973	L2-63_00973 CxxC-x17-CxxC domain 1035875:1036153 forward MW:10491	92	10.5	7.5	6	10	9	4	5	4
L2-63_01247	yjiA Uncharacterized GTP-binding protein YjiA,putative GTP-binding protein YjiA,Ni2 -binding GTPase involved in regulation of expression and maturation of urease and hydrogenase,cobalamin biosynthesis protein CobW,CobW/HypB/UreG, nucleotide-binding domain 1315135:1316418 reverse MW:48577	427	48.5	4.96	7	6	6	7	4	5
L2-63_00140	pbpD Penicillin-binding protein 4 precursor,penicillin-binding protein 1a,Membrane carboxypeptidase/penicillin-binding protein,penicillin-binding protein, 1A family,Transglycosylase 160475:162928 reverse MW:89113	817	89.1	4.64	4	6	2	5	10	6
L2-63_00580	rpsI 30S ribosomal protein S9,30S ribosomal protein S9,Ribosomal protein S9,archaeal ribosomal protein S9P,Ribosomal protein S9/S16 627340:627741 reverse MW:15132	133	15.1	10.24	5	11	5	8	3	7
L2-63_00390	L2-63_00390 serine/threonine protein kinase,fibrobacter succinogenes paralogous family,Phosphotransferase enzyme family 397755:398504 reverse MW:28472	249	28.5	5.95	8	8	5	5	7	6
L2-63_01491	ispD1 2-C-methyl-D-erythritol 4-phosphate cytidylyltransferase 1,2-C-methyl-D-erythritol 4-phosphate cytidylyltransferase,2C-methyl-D-erythritol 2,4-cyclodiphosphate synthase,2-C-methyl-D-erythritol 4-phosphate cytidylyltransferase,Uncharacterized protein family UPF0007 1563410:1564150 forward MW:27651	246	27.6	6.07	7	8	10	6	6	7
L2-63_01359	icd Isocitrate dehydrogenase [NADP],isocitrate dehydrogenase,isocitrate dehydrogenase, NADP-dependent,Isocitrate/isopropylmalate dehydrogenase 1418248:1419456 reverse MW:45535	402	45.5	5.49	5	8	7	3	6	6
L2-63_01822	hupA HB,transcriptional regulator HU subunit alpha,integration host factor, beta subunit,Bacterial DNA-binding protein 1902630:1902905 reverse MW:9695	91	9.7	9.38	8	9	11	7	11	10
L2-63_00142	L2-63_00142 Nitronate monooxygenase,dihydroorotate dehydrogenase 1B,Dihydroorotate dehydrogenase,putative enoyl-[acyl-carrier-protein] reductase II,Nitronate monooxygenase 163771:164721 forward MW:33661	316	33.6	5.45	10	6	6	3	5	3
L2-63_00829	L2-63_00829 hypothetical protein 886358:887320 reverse MW:34098	320	34.1	8.9	5	7	5	5	5	3
L2-63_01886	pnp Polyribonucleotide nucleotidyltransferase,polynucleotide phosphorylase/polyadenylase,RNase PH-related exoribonuclease,polyribonucleotide nucleotidyltransferase,3' exoribonuclease family, domain 1 1966541:1968760 reverse MW:81752	739	81.7	5.31	2		1	3	1
L2-63_00815	rpsE 30S ribosomal protein S5,30S ribosomal protein S5,Ribosomal protein S5,ribosomal protein S5,Ribosomal protein S5, N-terminal domain 878590:879087 forward MW:17073	165	17.1	10.27	8	7	8	6	6	6
L2-63_01003	rsmD Ribosomal RNA small subunit methyltransferase D,16S rRNA m(2)G966-methyltransferase,Predicted O-methyltransferase,RNA methyltransferase, RsmD family,Conserved hypothetical protein 95 1061666:1062223 forward MW:21003	185	21	6.6	4	12	12		2	4
L2-63_00121	carB Carbamoyl-phosphate synthase large chain,carbamoyl phosphate synthase large subunit,Carbamoylphosphate synthase small subunit,carbamoyl-phosphate synthase, large subunit,Carbamoyl-phosphate synthase L chain, ATP binding domain 134273:138325 forward MW:149399	1350	149.3	5.19	8	10	8	8	5	6
L2-63_00624	hisS_2 Histidine--tRNA ligase,histidyl-tRNA synthetase,Histidyl-tRNA synthetase,histidine--tRNA ligase,Anticodon binding domain 669507:670541 forward MW:38731	344	38.7	5.1	8	5	6	3	6	1
L2-63_01878	ppiA Peptidyl-prolyl cis-trans isomerase A precursor,peptidyl-prolyl cis-trans isomerase A (rotamase A),Cyclophilin type peptidyl-prolyl cis-trans isomerase/CLD 1958312:1958983 forward MW:23937	223	23.9	5	4	5	4	4	3	3
L2-63_01356	pulA_2 Pullulanase precursor,glycogen debranching enzyme,pullulanase, type I,Alpha amylase, catalytic domain 1411378:1414200 forward MW:103501	940	103.4	5.01	4	3	2	4	4	6
L2-63_00938	gpmI 2,3-bisphosphoglycerate-independent phosphoglycerate mutase,phosphoglyceromutase,Predicted phosphoglycerate mutase, AP superfamily,2,3-bisphosphoglycerate-independent phosphoglycerate mutase,Metalloenzyme superfamily 1004489:1006000 reverse MW:54980	503	54.9	5.33	7	9	5	1	4	3
L2-63_01881	L2-63_01881 Bacterial Ig-like domain (group 2) 1961158:1963185 reverse MW:73646	675	73.6	5.14	1	4	1	4	5	6
L2-63_01490	pyrB Aspartate carbamoyltransferase catalytic chain,aspartate carbamoyltransferase catalytic subunit,Aspartate carbamoyltransferase, catalytic chain,aspartate carbamoyltransferase,Aspartate/ornithine carbamoyltransferase, carbamoyl-P binding domain 1561929:1562996 reverse MW:39937	355	39.9	6.3	4	6	9	3	5	5
L2-63_01668	purM Phosphoribosylformylglycinamidine cyclo-ligase,phosphoribosylaminoimidazole synthetase,Phosphoribosylamine-glycine ligase,phosphoribosylformylglycinamidine cyclo-ligase,AIR synthase related protein, C-terminal domain 1753683:1754720 reverse MW:36725	345	36.7	4.93	5	8	6	3	6	2
L2-63_01132	afr 1,5-anhydro-D-fructose reductase,putative oxidoreductase,Uncharacterized protein conserved in bacteria,Oxidoreductase family, NAD-binding Rossmann fold 1202474:1203448 forward MW:36559	324	36.5	5.96	6	6	5	4	3	2
L2-63_01768	prfB Peptide chain release factor 2,peptide chain release factor 2,peptide chain release factor 2,RF-1 domain 1852174:1853292 reverse MW:41713	372	41.7	5	8	10	8	3	4	3
L2-63_00770	L2-63_00770 Uncharacterized vancomycin resistance protein,VanW like protein 834693:836396 reverse MW:61415	567	61.4	5.06	5	5	6	5	7	5
L2-63_00640	trpC Indole-3-glycerol phosphate synthase,indole-3-glycerol-phosphate synthase,Indole-3-glycerol phosphate synthase,Indole-3-glycerol phosphate synthase 689157:689939 forward MW:28799	260	28.8	5.24	8	6	8	6	7	7
L2-63_01441	amyE_2 Alpha-amylase precursor 1507893:1508816 forward MW:34128	307	34.1	4.69	1	2	2	2	4	4
L2-63_01064	L2-63_01064 Sca5 correct sequence	1031	110.3	4.2	1		1	1	2	2
L2-63_01524	L2-63_01524 RNA-binding protein HI_1333,RNA-binding protein YhbY,putative RNA-binding protein, YhbY family,CRS1 / YhbY (CRM) domain 1602547:1602849 forward MW:11043	100	11	8.69	1	7	8	3	7	6
L2-63_00129	ptsI Phosphoenolpyruvate-protein phosphotransferase,phosphoenolpyruvate-protein phosphotransferase,Uncharacterized protein conserved in bacteria,phosphoenolpyruvate-protein phosphotransferase,PEP-utilising enzyme, TIM barrel domain 147084:148784 reverse MW:61544	566	61.5	4.94	7	5	4	1	2	2
L2-63_01096	nadA Quinolinate synthase A,quinolinate synthetase,quinolinate synthetase complex, A subunit,Quinolinate synthetase A protein 1161840:1162754 reverse MW:33608	304	33.6	5.55	10	6	4	1	2	4
L2-63_00382	yrrK Putative Holliday junction resolvase,Holliday junction resolvase-like protein,RNAse H domain protein, YqgF family,Uncharacterised protein family (UPF0081) 382860:383285 forward MW:15492	141	15.5	7.94	7	4	5	2	3	5
L2-63_00018	algC Phosphomannomutase/phosphoglucomutase,phosphomannomutase/phosphoglucomutase,phosphoglucosamine mutase,Phosphoglucomutase/phosphomannomutase, alpha/beta/alpha domain I 24074:25576 reverse MW:54736	500	54.7	5.05	5	5	5		2
L2-63_00124	glyQS Glycine--tRNA ligase,glycyl-tRNA synthetase,Glycyl-tRNA synthetase (class II),glycine--tRNA ligase,tRNA synthetase class II core domain (G, H, P, S and T) 141328:142704 reverse MW:53193	458	53.2	5.34	6	9	8	4	5	8
L2-63_01434	rplU 50S ribosomal protein L21,50S ribosomal protein L21,ribosomal protein L21,Ribosomal prokaryotic L21 protein 1502094:1502402 forward MW:11083	102	11.1	9.31	6	11	10	8	10	8
L2-63_01010	ftsI Peptidoglycan synthase FtsI precursor,peptidoglycan synthase FtsI,Membrane carboxypeptidase/penicillin-binding protein,stage V sporulation protein D,Penicillin binding protein transpeptidase domain 1065978:1068248 forward MW:81515	756	81.5	4.89	2	4	5	5	7	7
L2-63_00800	rplW 50S ribosomal protein L23,50S ribosomal protein L23,Ribosomal protein L23,archaeal ribosomal protein L23,Ribosomal protein L23 872260:872553 forward MW:10897	97	10.9	9.83	12	16	17	11	9	7
L2-63_00847	proB Glutamate 5-kinase 1,gamma-glutamyl kinase,Gamma-glutamyl phosphate reductase,glutamate 5-kinase,Amino acid kinase family 901040:901855 reverse MW:29831	271	29.8	6.14	5	9	7		2	1
L2-63_00122	pyrG CTP synthase,CTP synthetase,CTP synthase,CTP synthase N-terminus 138328:139950 forward MW:60493	540	60.5	5.67	5	4	3	2	5	2
L2-63_00747	rffG dTDP-glucose 4,6-dehydratase 2,dTDP-glucose 4,6-dehydratase,dTDP-glucose 4,6-dehydratase,NAD dependent epimerase/dehydratase family 811802:812722 reverse MW:33794	306	33.8	5.21	5	8	6	2	5	3
L2-63_00824	rpsM 30S ribosomal protein S13,30S ribosomal protein S13,Ribosomal protein S13,30S ribosomal protein S13,Ribosomal protein S13/S18 883149:883517 forward MW:13998	122	14	10.2	7	6	7	6	8	6
L2-63_00338	engD GTP-dependent nucleic acid-binding protein engD,GTP-binding protein YchF,Predicted GTPase, probable translation factor,GTP-binding protein YchF,Protein of unknown function (DUF933) 339061:340155 forward MW:40121	364	40.1	4.92	8	9	6	5	5	6
L2-63_00401	L2-63_00401 hypothetical protein 411088:412284 reverse MW:44138	398	44.1	5.27	2	3	3	8	5	6
L2-63_01431	L2-63_01431 Peptidase M16 inactive domain 1497739:1499004 forward MW:46789	421	46.8	5.35	8	4	4	3	4	3
L2-63_01542	sepF Cell division protein SepF,Protein of unknown function (DUF552) 1620226:1620693 forward MW:17612	155	17.6	4.69	7	8	11	5	5	6
L2-63_01765	L2-63_01765 uncharacterized protein,TSCPD domain 1850470:1850724 forward MW:9035	84	9	7.61	11	8	7	3	5	2
L2-63_00713	L2-63_00713 fibro-slime domain 766617:771104 forward MW:165429	1495	165.3	5.08	5	8	5	3	2	4
L2-63_01532	efp Elongation factor P,elongation factor P,translation elongation factor P,Elongation factor P, C-terminal 1608833:1609390 forward MW:20705	185	20.7	5.16	2	6	4	5	2	3
L2-63_01612	prkC_4 Serine/threonine-protein kinase PrkC,Predicted ATPase,Protein kinase domain 1692719:1695127 forward MW:88704	802	88.7	4.4	5	4	5	2	3	2
L2-63_01695	purF_3 Amidophosphoribosyltransferase precursor,amidophosphoribosyltransferase,Glutamine phosphoribosylpyrophosphate amidotransferase,amidophosphoribosyltransferase,Glutamine amidotransferases class-II 1786647:1788113 reverse MW:53933	488	53.9	6.55	6	6	4	2	2	2
L2-63_00623	hisS_1 Histidine--tRNA ligase,histidyl-tRNA synthetase,Histidyl-tRNA synthetase,histidine--tRNA ligase,tRNA synthetase class II core domain (G, H, P, S and T) 669248:669541 forward MW:11008	97	11	7.42	3	10	6	4	2	4
L2-63_00644	rpsT 30S ribosomal protein S20,30S ribosomal protein S20,Ribosomal protein S20,ribosomal protein S20,Ribosomal protein S20 692881:693141 forward MW:9249	86	9.2	11.02	2	5	3	4	3	3
L2-63_01638	pyrH Uridylate kinase,uridylate kinase,Uridylate kinase,UMP kinase,Amino acid kinase family 1722988:1723701 reverse MW:25630	237	25.6	6.68	6	2	3	2	2	1
L2-63_01664	purD Phosphoribosylamine--glycine ligase,phosphoribosylamine--glycine ligase,Phosphoribosylamine-glycine ligase,phosphoribosylamine--glycine ligase,Phosphoribosylglycinamide synthetase, ATP-grasp (A) domain 1749844:1751109 reverse MW:45385	421	45.4	5.16	6	6	3	2	1	3
L2-63_01452	yebC Probable transcriptional regulatory protein YebC,hypothetical protein,DNA-binding regulatory protein, YebC/PmpR family,Domain of unknown function DUF28 1520834:1521568 reverse MW:27163	244	27.1	4.74	10	9	9	6	4	7
L2-63_00986	clpC Negative regulator of genetic competence ClpC/MecB,protein disaggregation chaperone,Transcriptional regulator containing PAS, AAA-type ATPase, and DNA-binding domains,ATP-dependent chaperone protein ClpB,AAA domain (Cdc48 subfamily) 1045137:1047602 forward MW:90539	821	90.5	5.35	2	6	5	2	3	4
L2-63_00392	L2-63_00392 hypothetical protein 401631:402422 reverse MW:28440	263	28.4	5.76	3	2	2	2	3	2
L2-63_01403	pyrE Orotate phosphoribosyltransferase,orotate phosphoribosyltransferase,orotate phosphoribosyltransferase,Phosphoribosyl transferase domain 1465689:1466366 forward MW:25052	225	25	6.13	5	7	5	5	4	3
L2-63_01944	L2-63_01944 CHAP domain 2024625:2026784 reverse MW:80131	719	80.1	4.94	1	2			2
L2-63_01626	hisC Histidinol-phosphate aminotransferase,histidinol-phosphate aminotransferase,Histidinol dehydrogenase,histidinol-phosphate transaminase,Aminotransferase class I and II 1707102:1708154 reverse MW:39924	350	39.9	5.02	5	6	2	2	1	1
L2-63_01767	L2-63_01767 cofactor-independent phosphoglycerate mutase,Predicted phosphoglycerate mutase, AP superfamily,proposed homoserine kinase,2,3-bisphosphoglycerate-independent phosphoglycerate mutase 1850929:1852140 reverse MW:44559	403	44.5	5.12	10	7	4	1	1	2
L2-63_01122	fabF_2 3-oxoacyl-[acyl-carrier-protein] synthase 2,3-oxoacyl-(acyl carrier protein) synthase II,Enoyl reductase domain of yeast-type FAS1,beta-ketoacyl-acyl-carrier-protein synthase II,Beta-ketoacyl synthase, N-terminal domain 1191563:1192789 reverse MW:42433	408	42.4	6.1	3	4	4	2	2	4
L2-63_00152	L2-63_00152 Iron hydrogenase 1,formate dehydrogenase-H ferredoxin subunit,Iron only hydrogenase large subunit, C-terminal domain,[FeFe] hydrogenase, group B1/B3,Iron only hydrogenase large subunit, C-terminal domain 172496:174037 forward MW:55829	513	55.8	6.54	2	3	3	1	2	2
L2-63_00132	lacC Tagatose-6-phosphate kinase,1-phosphofructokinase,ADP-heptose synthase, bifunctional sugar kinase/adenylyltransferase,1-phosphofructokinase,pfkB family carbohydrate kinase 151172:152077 reverse MW:33039	301	33	5.66	8	5	5	2	4	2
L2-63_01076	L2-63_01076 Methylmalonyl-CoA carboxyltransferase 12S subunit,malonate decarboxylase subunit beta,Acetyl-CoA carboxylase, carboxyltransferase component (subunits alpha and beta),methylmalonyl-CoA decarboxylase alpha subunit,Carboxyl transferase domain 1132444:1133757 forward MW:45095	437	45.1	5.2		2	1	4	2	4
L2-63_01349	rpmE 50S ribosomal protein L31,50S ribosomal protein L31,Ribosomal protein L31,ribosomal protein L31,Ribosomal protein L31 1404837:1405040 forward MW:7652	67	7.6	9.41	5	8	8	4	6	6
L2-63_01412	L2-63_01412 Probable ABC transporter ATP-binding protein M6_Spy0273,cysteine desulfurase ATPase component,ABC-type transport system involved in Fe-S cluster assembly, ATPase component,FeS assembly ATPase SufC,ABC transporter 1475638:1476399 forward MW:28175	253	28.2	5.86	5	3	2	3	2	4
L2-63_01599	fhs Formate--tetrahydrofolate ligase,formate--tetrahydrofolate ligase,Formate--tetrahydrofolate ligase 1679500:1681167 reverse MW:59080	555	59	6.3	6	5	4	2	2	2
L2-63_01894	clpE Heat shock protein HSP1,protein disaggregation chaperone,Predicted ATPase,ATP-dependent chaperone protein ClpB,AAA domain (Cdc48 subfamily) 1975459:1977801 reverse MW:86536	780	86.5	5.48	4	7	4	2	5	4
L2-63_00561	malQ 4-alpha-glucanotransferase,4-alpha-glucanotransferase,4-alpha-glucanotransferase,4-alpha-glucanotransferase 604584:606071 reverse MW:56780	495	56.7	4.69	4	3	5	1	2	2
L2-63_00633	acs Acetyl-coenzyme A synthetase,acetyl-CoA synthetase,Uncharacterized protein conserved in bacteria,acetate--CoA ligase,AMP-binding enzyme 681179:682825 reverse MW:62177	548	62.1	6.49	5	4	4	1	3	1
L2-63_01628	hisG ATP phosphoribosyltransferase,ATP phosphoribosyltransferase catalytic subunit,ATP phosphoribosyltransferase,ATP phosphoribosyltransferase,ATP phosphoribosyltransferase 1709460:1710089 reverse MW:23089	209	23.1	5.82	4	5	6	1		1
L2-63_01836	L2-63_01836 Farnesyl diphosphate synthase,geranyltranstransferase,Geranylgeranyl pyrophosphate synthase,heptaprenyl diphosphate synthase component II,Polyprenyl synthetase 1918753:1919379 reverse MW:22362	208	22.3	4.86	7	6	3	4	5	6
L2-63_01540	L2-63_01540 putative membrane fusion protein,HlyD family secretion protein 1618233:1619516 forward MW:47199	427	47.2	4.74	3	4	3	3	2	4
L2-63_00797	rpsJ BS13,30S ribosomal protein S10,ribosomal protein S10,Ribosomal protein S10p/S20e 870606:870917 forward MW:11709	103	11.7	9.99	6	7	7	4	6	6
L2-63_00790	metB Cystathionine gamma-synthase,cystathionine gamma-synthase,Cystathionine beta-lyase family protein involved in aluminum resistance,methionine gamma-lyase,Cys/Met metabolism PLP-dependent enzyme 862945:864138 forward MW:43790	397	43.8	5.8	5	6	5	2	3	3
L2-63_00848	metA Homoserine O-succinyltransferase,homoserine O-succinyltransferase,homoserine O-succinyltransferase,Homoserine O-succinyltransferase 901977:902909 reverse MW:35813	310	35.8	7.02	7	4	6	1	1	2
L2-63_01483	lrp Leucine-responsive regulatory protein,leucine-responsive transcriptional regulator,AsnC family 1551077:1551559 forward MW:18073	160	18.1	4.68	6	3	2	2	1	1
L2-63_01476	gpsA Glycerol-3-phosphate dehydrogenase [NAD(P) ],NAD(P)H-dependent glycerol-3-phosphate dehydrogenase,Glycerol-3-phosphate dehydrogenase,glycerol-3-phosphate dehydrogenase (NAD( )),NAD-dependent glycerol-3-phosphate dehydrogenase C-terminus 1544119:1545081 reverse MW:35308	320	35.3	6.55	5	5	7	1	3	3
L2-63_00813	rplF BL10,50S ribosomal protein L6,ribosomal protein L6,Ribosomal protein L6 877652:878194 forward MW:19765	180	19.8	9.57	5	9	9	4	6	7
L2-63_00180	gatC Aspartyl/glutamyl-tRNA(Asn/Gln) amidotransferase subunit C,aspartyl/glutamyl-tRNA amidotransferase subunit C,aspartyl/glutamyl-tRNA(Asn/Gln) amidotransferase, C subunit,Glu-tRNAGln amidotransferase C subunit 196738:197016 forward MW:10562	92	10.6	4.09	2	3	3	5	2	3
L2-63_01336	ftsH ATP-dependent zinc metalloprotease FtsH,ATP-dependent metalloprotease,Ribosome-associated chaperone zuotin,ATP-dependent metallopeptidase HflB,Peptidase family M41 1390452:1392467 forward MW:73208	671	73.2	5.34	4	5	3	3	3	2
L2-63_01753	ysdC_2 Putative aminopeptidase ysdC,exoaminopeptidase,glutamyl aminopeptidase,M42 glutamyl aminopeptidase 1838764:1839792 reverse MW:36860	342	36.8	4.87	5	6	3	2	3	4
L2-63_00678	argH Argininosuccinate lyase,argininosuccinate lyase,Argininosuccinate lyase,argininosuccinate lyase,Lyase 721237:722613 reverse MW:51288	458	51.3	5.47	4	5	5	2	3	1
L2-63_00456	L2-63_00456 Putative TrmH family tRNA/rRNA methyltransferase,23S rRNA (guanosine-2'-O-)-methyltransferase,RNA methyltransferase, TrmH family, group 3,SpoU rRNA Methylase family 471945:472706 reverse MW:27243	253	27.2	7.3	4	7	7	4	4	4
L2-63_01328	iscS_2 Cysteine desulfurase,cysteine desulfurase,Uncharacterized protein conserved in bacteria,cysteine desulfurase NifS,Aminotransferase class-V 1380552:1381739 reverse MW:43209	395	43.2	6.21	3	6	2	4	4	4
L2-63_01100	yvhJ_2 Putative transcriptional regulator yvhJ,membrane-bound transcriptional regulator LytR,cell envelope-related function transcriptional attenuator common domain,Cell envelope-related transcriptional attenuator domain 1166204:1167385 reverse MW:44265	393	44.2	5.21				1	2	1
L2-63_01973	L2-63_01973 Putative bifunctional phosphatase/peptidyl-prolyl cis-trans isomerase,peptidyl-prolyl cis-trans isomerase A (rotamase A),Cyclophilin type peptidyl-prolyl cis-trans isomerase/CLD 2055619:2056632 forward MW:36604	337	36.6	5.02	3	1	2	4	3	3
L2-63_00849	proS Proline--tRNA ligase,prolyl-tRNA synthetase,Prolyl-tRNA synthetase,proline--tRNA ligase,Prolyl-tRNA synthetase, C-terminal 902958:904397 reverse MW:55046	479	55	6.54	6	7	4	2	1	2
L2-63_01513	rplT 50S ribosomal protein L20,50S ribosomal protein L20,ribosomal protein L20,Ribosomal protein L20 1588774:1589124 forward MW:13147	116	13.1	11.46	3	4	3	3	5	4
L2-63_00622	mgsA Methylglyoxal synthase,methylglyoxal synthase,Methylglyoxal synthase,methylglyoxal synthase,MGS-like domain 668736:669131 forward MW:14459	131	14.4	6.28	12	8	10	4	5	4
L2-63_01446	murR MurPQ operon repressor,putative DNA-binding transcriptional regulator,6-phospho 3-hexuloisomerase,SIS domain 1513967:1514863 forward MW:33637	298	33.6	5.36	5	4	3	3	2	1
L2-63_01301	rpsF 30S ribosomal protein S6,30S ribosomal protein S6,ribosomal protein S6,Ribosomal protein S6 1359781:1360077 forward MW:11369	98	11.4	5.29	7	9	9	6	8	5
L2-63_01803	nusB N utilization substance protein B homolog,transcription antitermination protein NusB,transcription antitermination factor NusB,NusB family 1888522:1889016 reverse MW:18567	164	18.6	4.46	7	3	4	2	2	1
L2-63_00558	DmdB 2,3-dimethylmalate dehydratase small subunit,3-isopropylmalate dehydratase small subunit,3-isopropylmalate dehydratase large subunit,3-isopropylmalate dehydratase, small subunit,Aconitase C-terminal domain 597906:598385 forward MW:17269	159	17.3	5.34	8	7	5	1	3
L2-63_01280	L2-63_01280 Uncharacterized conserved protein, contains double-stranded beta-helix domain,Cupin domain 1343232:1343564 forward MW:12386	110	12.4	5.45	4	5	4	2	3	2
L2-63_01774	L2-63_01774 hypothetical protein 1858279:1858590 forward MW:12113	103	12.1	5.02	5	5	5	3	4	5
L2-63_01752	ysdC_1 Putative aminopeptidase ysdC,exoaminopeptidase,glutamyl aminopeptidase,M42 glutamyl aminopeptidase 1837722:1838771 reverse MW:37697	349	37.7	5.41	4	2	4	3	4	3
L2-63_00838	yfiC tRNA1(Val) (adenine(37)-N6)-methyltransferase,N5-glutamine S-adenosyl-L-methionine-dependent methyltransferase,Predicted O-methyltransferase,protein-(glutamine-N5) methyltransferase, release factor-specific,Methyltransferase small domain 895452:896192 reverse MW:27519	246	27.5	8.02	2	4	5		3	2
L2-63_01287	L2-63_01287 molybdenum cofactor biosynthesis protein A,Uncharacterized conserved protein related to pyruvate formate-lyase activating enzyme,radical SAM enzyme,Radical SAM superfamily 1346762:1347364 forward MW:22935	200	22.9	6.14	7	5	6	5	2	5
L2-63_01484	patA Putative aminotransferase A,hypothetical protein,Prephenate dehydrogenase,LL-diaminopimelate aminotransferase,Aminotransferase class I and II 1551556:1552734 forward MW:44197	392	44.2	5.47	7	4	7	2	2	4
L2-63_00920	yhbU_2 Uncharacterized protease yhbU precursor,putative protease,Collagenase and related proteases,Peptidase family U32 982146:983375 forward MW:45647	409	45.6	5.94	4	6	4		1	1
L2-63_00611	gyrA_1 DNA gyrase subunit A,DNA gyrase subunit A,Type IIA topoisomerase (DNA gyrase/topo II, topoisomerase IV), A subunit,DNA gyrase, A subunit,DNA gyrase/topoisomerase IV, subunit A 653894:656464 forward MW:95631	856	95.6	5.17	3	7	6		1
L2-63_01229	ybaK Cys-tRNA(Pro)/Cys-tRNA(Cys) deacylase ybaK,hypothetical protein,Uncharacterized conserved protein,YbaK/EbsC protein,YbaK / prolyl-tRNA synthetases associated domain 1299425:1299904 forward MW:17832	159	17.8	8.48	6	7	5	2	3	2
L2-63_00201	L2-63_00201 putative manganese-dependent inorganic pyrophosphatase,Predicted transcriptional regulator with C-terminal CBS domains,CBS domain 219324:219722 forward MW:15306	132	15.3	6.33	6	5	2	2	2	2
L2-63_00858	pheA P-protein,prephenate dehydratase,Prephenate dehydrogenase,chorismate mutase,Prephenate dehydratase 912154:913296 forward MW:42508	380	42.5	5.52	4	4	4	1	3	1
L2-63_00460	lysN 2-aminoadipate transaminase,aspartate aminotransferase,Alanine-alpha-ketoisovalerate (or valine-pyruvate) aminotransferase,LL-diaminopimelate aminotransferase,Aminotransferase class I and II 476248:477432 forward MW:44117	394	44.1	5.66	8	1	2	2	1
L2-63_00799	rplD 50S ribosomal protein L4,50S ribosomal protein L4,50S ribosomal protein L4,Ribosomal protein L4/L1 family 871640:872263 forward MW:22586	207	22.6	9.74	3	4	4	3	5	6
L2-63_00149	accD Acetyl-coenzyme A carboxylase carboxyl transferase subunit beta,acetyl-CoA carboxylase subunit beta,Acetyl-CoA carboxylase, carboxyltransferase component (subunits alpha and beta),acetyl-CoA carboxylase, carboxyl transferase, beta subunit,Carboxyl transferase domain 169978:170841 forward MW:31773	287	31.8	5.25	6	5	3	5	5	3
L2-63_00649	srrA_2 Staphylococcal respiratory response protein A,DNA-binding response regulator CreB,Response regulator of citrate/malate metabolism,phosphate regulon transcriptional regulatory protein PhoB,Response regulator receiver domain 696455:697138 reverse MW:26464	227	26.4	5.48	9	8	7	4	3	5
L2-63_01459	fmt Methionyl-tRNA formyltransferase,methionyl-tRNA formyltransferase,Folate-dependent phosphoribosylglycinamide formyltransferase PurN,methionyl-tRNA formyltransferase,Formyl transferase 1526719:1527636 forward MW:33021	305	33	7.66	3	4	3	4	2	1
L2-63_00013	pyrK_1 Dihydrdoorotate oxidase B, electron transfer subunit,dihydroorotate dehydrogenase electron transfer subunit,sulfite reductase, subunit B,Iron-sulfur cluster binding domain of dihydroorotate dehydrogenase B 18377:19138 forward MW:27550	253	27.5	6.73	2	5	2	4	1	2
L2-63_00731	L2-63_00731 Predicted integral membrane protein linked to a cation pump,FixH 795358:797220 forward MW:66774	620	66.7	8.41		1	1
L2-63_00440	trkA Trk system potassium uptake protein trkA,potassium transporter peripheral membrane component,Kef-type K transport system, predicted NAD-binding component,pyrrolysine biosynthesis protein PylD,TrkA-N domain 452284:453639 reverse MW:49155	451	49.1	5.81	1	4	2	1	3	1
L2-63_00995	era Bex protein,GTPase Era,Predicted GTPase,GTP-binding protein Era,GTPase of unknown function 1053415:1054332 forward MW:34603	305	34.6	6.92	6	2	3	1	1	2
L2-63_01624	hisA 1-(5-phosphoribosyl)-5-[(5-phosphoribosylamino)methylideneamino] imidazole-4-carboxamide isomerase,1-(5-phosphoribosyl)-5-[(5-phosphoribosylamino)methylideneamino] imidazole-4-carboxamide isomerase,Phosphoribosylformimino-5-aminoimidazole carboxamide ribonucleotide (ProFAR) isomerase,1-(5-phosphoribosyl)-5-[(5-phosphoribosylamino)methylideneamino]imidazole-4-carboxamide isomerase,Histidine b…	239	25.4	4.91	6	2	1		2	1
L2-63_00638	trpG Anthranilate synthase component II,bifunctional glutamine amidotransferase/anthranilate phosphoribosyltransferase,Phosphoribosylanthranilate isomerase,glutamine amidotransferase of anthranilate synthase or aminodeoxychorismate synthase,Glutamine amidotransferase class-I 687542:688114 forward MW:21183	190	21.2	6.14	3	4	4	1	3
L2-63_00675	argB Acetylglutamate kinase,acetylglutamate kinase,Acetylglutamate kinase,acetylglutamate kinase,Amino acid kinase family 717760:718611 reverse MW:30207	283	30.2	6.42	4	6	6	3	3	5
L2-63_01264	mntR Manganese transport regulator,manganese transport regulator MntR,Iron dependent repressor, metal binding and dimerisation domain 1329164:1329535 reverse MW:13744	123	13.7	5.52	3	5	1	1	1	2
L2-63_01455	gmk Guanylate kinase,guanylate kinase,Guanylate kinase,guanylate kinase,Guanylate kinase 1522940:1523521 forward MW:22204	193	22.2	5.4	3	7	4	1	2
L2-63_00688	nrnA Bifunctional oligoribonuclease and PAP phosphatase nrnA,putative bifunctional signaling protein/50S ribosomal protein L9,Predicted signaling protein consisting of a modified GGDEF domain and a DHH domain,DHH family 736767:737708 reverse MW:34548	313	34.5	5.57	8	2	2	3	2	4
L2-63_01436	rpmA 50S ribosomal protein L27,50S ribosomal protein L27,Ribosomal protein L27,ribosomal protein L27,Ribosomal L27 protein 1502727:1503011 forward MW:10370	94	10.4	10.33	7	11	11	6	10	10
L2-63_01456	L2-63_01456 DNA-directed RNA polymerase subunit omega,DNA-directed RNA polymerase, omega subunit,RNA polymerase Rpb6 1523567:1523773 forward MW:7729	68	7.7	4.63	4	7	5	1	4	5
L2-63_01622	hisE Phosphoribosyl-ATP pyrophosphatase,phosphoribosyl-ATP pyrophosphatase,Phosphoribosyl-AMP cyclohydrolase,phosphoribosyl-ATP diphosphatase,Phosphoribosyl-ATP pyrophosphohydrolase 1705132:1705464 reverse MW:12479	110	12.5	5.05	4	6	4		2	2
L2-63_01665	purH Bifunctional purine biosynthesis protein PurH,5-aminoimidazole-4-carboxamide ribonucleotide transformylase,phosphoribosylaminoimidazolecarboxamide formyltransferase/IMP cyclohydrolase,AICARFT/IMPCHase bienzyme 1751123:1752301 reverse MW:43736	392	43.7	6.15	4	5	4	4	3	3
L2-63_01883	fprA1 H(2)O-forming NADH oxidase,metallo-beta-lactamase/flavodoxin domain-containing protein,Rubredoxin,flavodoxin,Metallo-beta-lactamase superfamily 1964452:1965618 reverse MW:43974	388	43.9	5.2	6	4	4	2	2
L2-63_00952	L2-63_00952 hypothetical protein 1016281:1017051 forward MW:28158	256	28.1	4.5	1	2	4	3	1	2
L2-63_01150	trxA_3 Thioredoxin-M,thioredoxin,Thioredoxin-related protein,thioredoxin,Thioredoxin 1219628:1219951 forward MW:12216	107	12.2	5.01	11	4	5	6	3	4
L2-63_01432	L2-63_01432 protease3,coenzyme PQQ biosynthesis protein PqqF,Insulinase (Peptidase family M16) 1499019:1500296 forward MW:47676	425	47.6	4.72	1	4	3	2	1	2
L2-63_00417	L2-63_00417 Mu-like prophage DNA circulation protein 430254:430769 reverse MW:19758	171	19.7	6.06	4	2	4	1	1	1
L2-63_00576	L2-63_00576 hypothetical protein 621232:622146 reverse MW:35199	304	35.2	4.65		1			1	2
L2-63_01609	tgt Queuine tRNA-ribosyltransferase,queuine tRNA-ribosyltransferase,queuine tRNA-ribosyltransferase,Queuine tRNA-ribosyltransferase 1690394:1691524 forward MW:42800	376	42.8	7.68	3	2	6	1	1	1
L2-63_01685	galK Galactokinase,galactokinase,Galactokinase,galactokinase,Galactokinase galactose-binding signature 1774382:1775662 reverse MW:47567	426	47.5	5.53	4	4	5	1	1
L2-63_01154	trxB_2 Thioredoxin reductase,alkyl hydroperoxide reductase subunit F,Alkyl hydroperoxide reductase, large subunit,thioredoxin-disulfide reductase,Pyridine nucleotide-disulphide oxidoreductase 1221395:1222306 forward MW:32526	303	32.5	5.12				1
L2-63_01368	murC UDP-N-acetylmuramate--L-alanine ligase,UDP-N-acetylmuramate--L-alanine ligase,Folylpolyglutamate synthase,UDP-N-acetylmuramate--alanine ligase,Mur ligase middle domain 1431121:1432506 reverse MW:50757	461	50.7	5.67	3	3	2	1	1	1
L2-63_01523	L2-63_01523 Non-canonical purine NTP pyrophosphatase,dITP/XTP pyrophosphatase,Xanthosine triphosphate pyrophosphatase,non-canonical purine NTP pyrophosphatase, RdgB/HAM1 family,Ham1 family 1601932:1602528 forward MW:21598	198	21.6	4.93	4	2	4	4	1	1
L2-63_00290	ispD 2-C-methyl-D-erythritol 4-phosphate cytidylyltransferase,2-C-methyl-D-erythritol 4-phosphate cytidylyltransferase,2C-methyl-D-erythritol 2,4-cyclodiphosphate synthase,2-C-methyl-D-erythritol 4-phosphate cytidylyltransferase,Uncharacterized protein family UPF0007 291958:292656 forward MW:25330	232	25.3	5.52	5	2	2	1	2	2
L2-63_00773	gltX Glutamate--tRNA ligase,glutamyl-tRNA synthetase,Glutamyl- and glutaminyl-tRNA synthetases,glutamate--tRNA ligase,tRNA synthetases class I (E and Q), catalytic domain 839603:841057 forward MW:54997	484	55	5.2	3	3	1
L2-63_01340	L2-63_01340 N-acetylmuramoyl-L-alanine amidase 1396007:1396786 forward MW:27667	259	27.7	9.11		1		3	2	2
L2-63_00631	thiH 2-iminoacetate synthase,thiamine biosynthesis protein ThiH,Thiamine monophosphate synthase,[FeFe] hydrogenase H-cluster radical SAM maturase HydG,Biotin and Thiamin Synthesis associated domain 677954:679390 forward MW:54629	478	54.6	6.04	2	5	4	2	4	2
L2-63_00127	gph Phosphoglycolate phosphatase,phosphoglycolate phosphatase,phosphoglycolate phosphatase, bacterial,haloacid dehalogenase-like hydrolase 145694:146353 forward MW:24543	219	24.5	5.35	2	2	4			1
L2-63_00956	cysS Cysteine--tRNA ligase,cysteinyl-tRNA synthetase,Cysteinyl-tRNA synthetase,cysteine--tRNA ligase,tRNA synthetases class I (C) catalytic domain 1019433:1020839 reverse MW:53233	468	53.2	5.34	2	5	4	2		3
L2-63_01825	L2-63_01825 hypothetical protein 1905682:1906077 reverse MW:14398	131	14.4	5.35	3	7	4	4	3	3
L2-63_00212	hslO Heat shock protein 33 homolog,Hsp33-like chaperonin,Phosphoenolpyruvate carboxykinase (ATP),Hsp33 protein 230456:231346 forward MW:31812	296	31.8	4.84	4	5	5	2	4	2
L2-63_00364	rimN t(6)A37 threonylcarbamoyladenosine biosynthesis protein RimN,tRNA(ANN) t(6)A37 threonylcarbamoyladenosine modification protein,Putative translation factor (SUA5),Sua5/YciO/YrdC/YwlC family protein,yrdC domain 362965:364008 reverse MW:37505	347	37.5	5.94	3	5	5	1	2	1
L2-63_01817	yvyD SigL modulation protein,ribosome hibernation promoting factor HPF,ribosomal subunit interface protein,Sigma 54 modulation protein / S30EA ribosomal protein 1899519:1900055 reverse MW:20685	178	20.7	5.77	2	3	3	2	2	2
L2-63_00673	argD Acetylornithine aminotransferase,acetylornithine aminotransferase,Ornithine/acetylornithine aminotransferase,transaminase, acetylornithine/succinylornithine family,Aminotransferase class-III 715963:717135 reverse MW:42602	390	42.6	5.2	5	3	3	1	2	2
L2-63_00804	rpsC BS2,30S ribosomal protein S3,Uncharacterized conserved protein,ribosomal protein S3,Ribosomal protein S3, C-terminal domain 874158:874829 forward MW:24884	223	24.9	9.89	2	2	1	2	2	2
L2-63_00805	rplP 50S ribosomal protein L16,50S ribosomal protein L16,Ribosomal protein L16/L10E,ribosomal protein L16,Ribosomal protein L16p/L10e 874829:875248 forward MW:15653	139	15.6	10.26	4	4	3	2	2	1
L2-63_01088	murAB UDP-N-acetylglucosamine 1-carboxyvinyltransferase 2,UDP-N-acetylglucosamine 1-carboxyvinyltransferase,ATP phosphoribosyltransferase,UDP-N-acetylglucosamine 1-carboxyvinyltransferase,EPSP synthase (3-phosphoshikimate 1-carboxyvinyltransferase) 1150302:1151594 forward MW:46022	430	46	6.34	2	4	4	1	1
L2-63_01414	sufD FeS cluster assembly protein sufD,cysteine desulfurase activator complex subunit SufB,FeS assembly protein SufD,Uncharacterized protein family (UPF0051) 1477830:1478915 forward MW:39973	361	39.9	4.78	4	4	2	2	2
L2-63_01694	purB Adenylosuccinate lyase,adenylosuccinate lyase,Adenylosuccinate lyase,adenylosuccinate lyase,Lyase 1785193:1786629 reverse MW:54302	478	54.3	6.35	2	4	3	2	4	3
L2-63_00557	dmdA_1 2,3-dimethylmalate dehydratase large subunit,3-isopropylmalate dehydratase large subunit,3-isopropylmalate dehydratase large subunit,3-isopropylmalate dehydratase, large subunit,Aconitase family (aconitate hydratase) 596621:597886 forward MW:44953	421	44.9	5.49	3	4	4	1	1
L2-63_01492	strE_1 dTDP-glucose 4,6-dehydratase,NAD-dependent epimerase/dehydratase family protein,dTDP-glucose 4,6-dehydratase,NAD dependent epimerase/dehydratase family 1564140:1565219 forward MW:40030	359	40	5.4	4	3	4	1	3	2
L2-63_01814	L2-63_01814 Predicted HD-superfamily hydrolase 1896601:1897179 reverse MW:22410	192	22.4	6.15	4	4	6	3	4	4
L2-63_00999	rimM Ribosome maturation factor rimM,16S rRNA-processing protein RimM,16S rRNA processing protein RimM,RimM N-terminal domain 1057854:1058369 forward MW:19084	171	19.1	5.21	2	3	1	3	1	2
L2-63_01101	yfbR 5'-nucleotidase yfbR,5'-nucleotidase,HD containing hydrolase-like enzyme 1167546:1168133 reverse MW:22320	195	22.3	5.63	3	7	5	2		2
L2-63_00148	cfiB 2-oxoglutarate carboxylase small subunit,acetyl-CoA carboxylase biotin carboxylase subunit,Acetyl/propionyl-CoA carboxylase, alpha subunit,acetyl-CoA carboxylase, biotin carboxylase subunit,Carbamoyl-phosphate synthase L chain, ATP binding domain 168614:169972 forward MW:50163	452	50.1	5.59	4	4	1		2	1
L2-63_01512	rpmI Ribosomal protein A,50S ribosomal protein L35,Ribosomal protein L35,ribosomal protein L35,Ribosomal protein L35 1588534:1588731 forward MW:7435	65	7.4	12.04	2	3	1	1	2	2
L2-63_00428	L2-63_00428 Terminase small subunit 437175:437645 reverse MW:17085	156	17.1	5.3	2	3	1		2	2
L2-63_00475	glmS Glucosamine--fructose-6-phosphate aminotransferase [isomerizing],glucosamine--fructose-6-phosphate aminotransferase,Predicted phosphosugar isomerases,glutamine-fructose-6-phosphate transaminase (isomerizing),SIS domain 495449:497278 reverse MW:66529	609	66.5	5.2	4	4	3	1	1
L2-63_00210	L2-63_00210 Uncharacterized protein conserved in bacteria,TrpR homolog YerC/YecD,Trp repressor protein 229372:229674 forward MW:11471	100	11.5	5.6	4	2	3	1
L2-63_00814	rplR 50S ribosomal protein L18,50S ribosomal protein L18,ribosomal protein L18,Ribosomal L18p/L5e family 878213:878572 forward MW:12826	119	12.8	9.99	7	9	8	5	4	5
L2-63_00158	celA Endoglucanase A precursor 176960:177280 forward MW:11210	106	11.2	4.31		5	6		6	6
L2-63_00748	rfbG CDP-glucose 4,6-dehydratase,dTDP-glucose 4,6-dehydratase,CDP-glucose 4,6-dehydratase,NAD dependent epimerase/dehydratase family 812754:813800 reverse MW:39354	348	39.3	5.73	4	6	3	5	5	3
L2-63_00289	mdeA_1 Methionine gamma-lyase,O-acetylhomoserine aminocarboxypropyltransferase,Protoheme ferro-lyase (ferrochelatase),O-acetylhomoserine aminocarboxypropyltransferase/cysteine synthase,Cys/Met metabolism PLP-dependent enzyme 290629:291900 forward MW:46481	423	46.5	5.77	3	2	3	1	3	1
L2-63_00919	yceG hypothetical protein,putative aminodeoxychorismate lyase,conserved hypothetical protein, YceG family,YceG-like family 980801:982156 forward MW:51834	451	51.8	4.93			1		1
L2-63_00144	fabG_1 3-oxoacyl-[acyl-carrier-protein] reductase FabG,3-ketoacyl-(acyl-carrier-protein) reductase,Uncharacterized conserved protein,3-oxoacyl-[acyl-carrier-protein] reductase,short chain dehydrogenase 165634:166377 forward MW:26397	247	26.4	7.24
L2-63_00374	L2-63_00374 hypothetical protein 374143:374973 reverse MW:31048	276	31	9.83				5	2	4
L2-63_01004	coaD Phosphopantetheine adenylyltransferase,phosphopantetheine adenylyltransferase,Predicted ATPase/kinase involved in NAD metabolism,pantetheine-phosphate adenylyltransferase,Cytidylyltransferase 1062220:1062705 forward MW:17945	161	17.9	5.36	3	2	2	2	2	1
L2-63_01312	pheS Phenylalanine--tRNA ligase alpha subunit,phenylalanyl-tRNA synthetase subunit alpha,Phenylalanyl-tRNA synthetase alpha subunit,phenylalanine--tRNA ligase, alpha subunit,tRNA synthetases class II core domain (F) 1368602:1369654 reverse MW:39438	350	39.4	6.09	1	3	2	2	1	3
L2-63_00781	rpsL 30S ribosomal protein S12,30S ribosomal protein S12,Ribosomal protein S12,ribosomal protein S12,Ribosomal protein S12 852342:852761 forward MW:15234	139	15.2	11.53	5	5	4	4	2	4
L2-63_01974	L2-63_01974 HAD phosphoserine phosphatase-like hydrolase, family IB,haloacid dehalogenase-like hydrolase 2056642:2057490 forward MW:32881	282	32.9	5.5	3	2	1	4	1	1
L2-63_01813	ligA DNA ligase,NAD-dependent DNA ligase LigA,3-methyladenine DNA glycosylase,DNA ligase, NAD-dependent,NAD-dependent DNA ligase adenylation domain 1894553:1896538 reverse MW:73483	661	73.4	5.07	3	5	2
L2-63_00236	L2-63_00236 hypothetical protein 250853:251083 reverse MW:8856	76	8.9	4.56	3	3	2
L2-63_01084	ilvB_2 Acetolactate synthase large subunit,acetolactate synthase 3 catalytic subunit,Glyoxylate carboligase,acetolactate synthase, large subunit, biosynthetic type,Thiamine pyrophosphate enzyme, N-terminal TPP binding domain 1143654:1145276 reverse MW:58282	540	58.2	6.29	4	4	3	1	1	2
L2-63_01210	trpS2 Tryptophan--tRNA ligase 2,tryptophanyl-tRNA synthetase II,Tryptophanyl-tRNA synthetase,tryptophan--tRNA ligase,tRNA synthetases class I (W and Y) 1281252:1282313 forward MW:40303	353	40.3	6.05	3	2	2	4	3	2
L2-63_00365	prfA Peptide chain release factor 1,peptide chain release factor 1,peptide chain release factor 1,RF-1 domain 364013:365086 reverse MW:40724	357	40.7	5.21	4	5	3	1	1
L2-63_00961	recA Recombinase A,recombinase A,RecA-superfamily ATPases implicated in signal transduction,protein RecA,recA bacterial DNA recombination protein 1024120:1025241 reverse MW:40305	373	40.3	6.48	3	1	3		1	1
L2-63_00947	nlpD Murein hydrolase activator NlpD precursor,lipoprotein NlpD,Membrane-bound metallopeptidase,Peptidase family M23 1010752:1012299 reverse MW:54753	515	54.7	7.18	2	1		1	1	1
L2-63_01947	tyrS Tyrosine--tRNA ligase,tyrosyl-tRNA synthetase,Tyrosyl-tRNA synthetase,tyrosine--tRNA ligase,tRNA synthetases class I (W and Y) 2028047:2029273 reverse MW:45791	408	45.8	5.82	4	3	4		1
L2-63_00333	ugpC sn-glycerol-3-phosphate import ATP-binding protein UgpC,glycerol-3-phosphate transporter ATP-binding subunit,ABC-type spermidine/putrescine transport systems, ATPase components,putative 2-aminoethylphosphonate ABC transporter, ATP-binding protein,ABC transporter 335308:336414 reverse MW:41260	368	41.2	6.05	3	4	4	2	2	2
L2-63_01134	sbp Sulfate starvation-induced protein 2,sulfate transporter subunit,ABC-type sulfate transport system, periplasmic component,sulfate ABC transporter, sulfate-binding protein,Bacterial extracellular solute-binding protein 1204615:1205655 forward MW:38467	346	38.4	4.87	1	1	1	1	2	1
L2-63_00765	glyA Pyridoxal-phosphate-dependent serine hydroxymethyltransferase,serine hydroxymethyltransferase,8-amino-7-oxononanoate synthase,Serine hydroxymethyltransferase 830521:831777 forward MW:45718	418	45.7	6.27	3	3	1		2	2
L2-63_01156	L2-63_01156 Ferredoxin II,NADH-plastoquinone oxidoreductase subunit,Uncharacterized Fe-S center protein,adenylylsulfate reductase, beta subunit,4Fe-4S binding domain 1223993:1224307 forward MW:11549	104	11.5	8.28	4	4	4	3	3	2
L2-63_01669	purF_2 Amidophosphoribosyltransferase precursor,amidophosphoribosyltransferase,Glutamine phosphoribosylpyrophosphate amidotransferase,amidophosphoribosyltransferase,Phosphoribosyl transferase domain 1754734:1756188 reverse MW:53259	484	53.2	6.73	6	4	2	2	1
L2-63_01962	der GTP-binding protein EngA,GTP-binding protein Der,Cytidylate kinase,ribosome-associated GTPase EngA,GTPase of unknown function 2045424:2046746 reverse MW:49080	440	49	6.46	3		2	2	1	1
L2-63_00510	yvdD LOG family protein yvdD,conserved hypothetical protein,Possible lysine decarboxylase 541970:542563 reverse MW:22082	197	22.1	5.05	4	3	2	2	2	2
L2-63_00487	arnB UDP-4-amino-4-deoxy-L-arabinose--oxoglutarate aminotransferase,UDP-4-amino-4-deoxy-L-arabinose--oxoglutarate aminotransferase,Predicted pyridoxal phosphate-dependent enzyme apparently involved in regulation of cell wall biogenesis,UDP-4-keto-6-deoxy-N-acetylglucosamine 4-aminotransferase,DegT/DnrJ/EryC1/StrS aminotransferase family 510414:511619 forward MW:45679	401	45.6	6.62	4			2
L2-63_01352	rpoD RNA polymerase sigma factor rpoD,RNA polymerase sigma factor RpoD,RNA polymerase sigma factor RpoD,Sigma-70 region 3 1407699:1408808 forward MW:41378	369	41.4	5.2	1	4	4	1	2	1
L2-63_01559	clpX ATP-dependent Clp protease ATP-binding subunit ClpX,ATP-dependent protease ATP-binding subunit ClpX,DnaK suppressor protein,ATP-dependent Clp protease, ATP-binding subunit ClpX,AAA domain (Cdc48 subfamily) 1635435:1636775 forward MW:49135	446	49.1	5.26	2	2	1		3
L2-63_00281	ydaD General stress protein 39,3-ketoacyl-(acyl-carrier-protein) reductase,Uncharacterized conserved protein,3-oxoacyl-[acyl-carrier-protein] reductase,short chain dehydrogenase 283647:284447 forward MW:28230	266	28.2	6.09	2	3	2	1	1	2
L2-63_00825	rpsK 30S ribosomal protein S11,30S ribosomal protein S11,Ribosomal protein S11,30S ribosomal protein S11,Ribosomal protein S11 883533:883934 forward MW:14349	133	14.3	10.65	1	2	3	2	3	3
L2-63_01139	thiF Sulfur carrier protein ThiS adenylyltransferase,sulfur acceptor protein CsdL,thiazole biosynthesis adenylyltransferase ThiF,ThiF family 1209061:1209813 reverse MW:27693	250	27.7	8.73	3	4	4		1	1
L2-63_00933	fus_1 Elongation factor G,elongation factor G,translation elongation factor G,Elongation factor G, domain IV 996399:998471 forward MW:73963	690	73.9	5.35
L2-63_01574	L2-63_01574 hypothetical protein 1655248:1657137 reverse MW:67705	629	67.7	4.5		1	1	1	1	1
L2-63_00563	rsmE Ribosomal RNA small subunit methyltransferase E,16S ribosomal RNA methyltransferase RsmE,RNA methyltransferase, RsmE family,RNA methyltransferase 606898:607626 forward MW:27004	242	27	8.21	2	2	2		1
L2-63_00985	L2-63_00985 Putative ATP:guanido phosphotransferase SAV0524,ATP:guanido phosphotransferase,Arginine kinase,ATP:guanido phosphotransferase, C-terminal catalytic domain 1044101:1045090 forward MW:36293	329	36.3	5.24	2	1	2			1
L2-63_01371	rebM Rebeccamycin O-methyltransferase,hypothetical protein,Trans-aconitate methyltransferase,ubiquinone/menaquinone biosynthesis methyltransferase,Methyltransferase domain 1434891:1435535 forward MW:24216	214	24.2	7.21	2	2	4
L2-63_01560	lon1 Lon protease 1,DNA-binding ATP-dependent protease La,Archaeal serine proteases,ATP-dependent protease La,Lon protease (S16) C-terminal proteolytic domain 1636840:1639251 forward MW:89677	803	89.6	6.01	2	6	1		1
L2-63_01009	L2-63_01009 hypothetical protein 1065296:1065844 forward MW:20458	182	20.4	9.03	1	3	1
L2-63_00665	L2-63_00665 antiporter inner membrane protein,CO dehydrogenase maturation factor,cell division ATPase MinD,ParA/MinD ATPase like 709670:710494 reverse MW:30112	274	30.1	5.29	6	4	4	2	3	4
L2-63_01833	ppnK Probable inorganic polyphosphate/ATP-NAD kinase,inorganic polyphosphate/ATP-NAD kinase,Predicted sugar kinase,ATP-NAD kinase 1915164:1916021 reverse MW:31724	285	31.7	6.46	1	2	2		1	1
L2-63_00822	infA Translation initiation factor IF-1,translation initiation factor IF-1,translation initiation factor IF-1,Translation initiation factor 1A / IF-1 882721:882939 forward MW:8189	72	8.2	9.77	4	4	5	5	3	5
L2-63_01632	ispG 4-hydroxy-3-methylbut-2-en-1-yl diphosphate synthase,4-hydroxy-3-methylbut-2-en-1-yl diphosphate synthase,4-hydroxy-3-methylbut-2-en-1-yl diphosphate synthase,GcpE protein 1717118:1718161 reverse MW:36894	347	36.9	6.14	2	4	2		1
L2-63_00597	mnmE_1 tRNA modification GTPase MnmE,tRNA modification GTPase TrmE,Predicted GTPase,tRNA modification GTPase TrmE,GTP-binding protein TrmE N-terminus 641228:642595 reverse MW:48992	455	49	4.94	3	3	1	1	1
L2-63_01960	L2-63_01960 HIT-like protein HI_0961,purine nucleoside phosphoramidase,HIT domain 2044244:2044585 reverse MW:12455	113	12.4	6.51	2	3	5	2	3	1
L2-63_01311	pheT Phenylalanine--tRNA ligase beta subunit,phenylalanyl-tRNA synthetase subunit beta,Phenylalanyl-tRNA synthetase beta subunit,phenylalanine--tRNA ligase, beta subunit,B3/4 domain 1366217:1368586 reverse MW:88913	789	88.9	5.26	2		1	2	1	2
L2-63_00634	ddl D-alanine--D-alanine ligase,D-alanine--D-alanine ligase,Glutathione synthase/Ribosomal protein S6 modification enzyme (glutaminyl transferase),D-alanine--D-alanine ligase,D-ala D-ala ligase C-terminus 683284:684351 forward MW:38696	355	38.7	4.73	3		3	3	4
L2-63_01188	L2-63_01188 TT1679,hypothetical protein,Uncharacterized protein conserved in bacteria,conserved hypothetical protein,Protein of unknown function (DUF436) 1262879:1263421 reverse MW:19310	180	19.3	6.52	2	5	1	3	1	1
L2-63_00539	lepA Elongation factor 4,GTP-binding protein LepA,GTPases - translation elongation factors,GTP-binding protein LepA,GTP-binding protein LepA C-terminus 579678:581489 forward MW:67119	603	67.1	5.01	3	1	1		1
L2-63_01816	rlmL_1 Ribosomal RNA large subunit methyltransferase L,23S rRNA m(2)G2445 methyltransferase,Type I restriction-modification system methyltransferase subunit,conserved hypothetical protein,Putative RNA methylase family UPF0020 1898307:1899422 reverse MW:41860	371	41.8	7.11	1	3	4		1
L2-63_01471	L2-63_01471 hypothetical protein 1539471:1539734 forward MW:9924	87	9.9	4.55	2	1			1
L2-63_00163	rpmG 50S ribosomal protein L33,50S ribosomal protein L33,Ribosomal protein L33,ribosomal protein L33,Ribosomal protein L33 181749:181898 forward MW:5992	49	6	9.88	2	3	6	2	2	2
L2-63_00605	ybcJ hypothetical protein,ribosome-associated protein,Uncharacterized conserved protein,S4 domain protein YaaA 648347:648559 forward MW:7596	70	7.6	5.4	8	5	5	2	3	3
L2-63_01519	rnc Ribonuclease 3,ribonuclease III,ribonuclease III,RNase3 domain 1595741:1596418 forward MW:25141	225	25.1	6.96	3	5	3	3	4
L2-63_00562	ygaD hypothetical protein,competence damage-inducible protein A,Uncharacterized protein (competence- and mitomycin-induced),competence/damage-inducible protein CinA C-terminal domain,Competence-damaged protein 606213:606758 reverse MW:18957	181	18.9	7.84	3	1		1	1	2
L2-63_00609	gyrB_1 DNA gyrase subunit B,DNA gyrase subunit B,DNA gyrase, B subunit,DNA gyrase B 651120:653195 forward MW:77675	691	77.6	5.12	3	3	3
L2-63_01112	glgA Glycogen synthase,glycogen synthase,Glycogen synthase,glycogen/starch synthase, ADP-glucose type,Starch synthase catalytic domain 1177811:1179238 reverse MW:55147	475	55.1	5.71	1	1	1		1
L2-63_00677	argC N-acetyl-gamma-glutamyl-phosphate reductase,N-acetyl-gamma-glutamyl-phosphate reductase,Acetylglutamate semialdehyde dehydrogenase,N-acetyl-gamma-glutamyl-phosphate reductase,Semialdehyde dehydrogenase, NAD binding domain 719903:720940 reverse MW:37697	345	37.7	6.06	3	4	5	1	1	1
L2-63_00363	coaE Dephospho-CoA kinase,dephospho-CoA kinase,Dephospho-CoA kinase,dephospho-CoA kinase,Dephospho-CoA kinase 362367:362978 reverse MW:22478	203	22.5	5.96	2	1	3	1	1	2
L2-63_01463	stp Serine/threonine phosphatase stp,putative protein serine/threonine phosphatase,Protein phosphatase 2C 1530784:1531509 forward MW:26358	241	26.3	5.24	3	3	4		1	1
L2-63_00993	L2-63_00993 Probable rRNA maturation factor,metal-binding heat shock protein,metalloprotein, YbeY/UPF0054 family,Uncharacterized protein family UPF0054 1052333:1052848 forward MW:19354	171	19.3	5.62	1	3	4		1	2
L2-63_00182	gatB Aspartyl/glutamyl-tRNA(Asn/Gln) amidotransferase subunit B,aspartyl/glutamyl-tRNA amidotransferase subunit B,aspartyl/glutamyl-tRNA(Asn/Gln) amidotransferase, B subunit,GatB/GatE catalytic domain 198480:199892 forward MW:52608	470	52.6	6.16	3	3		2	2	2
L2-63_02029	glmU_2 Bifunctional protein GlmU,bifunctional N-acetylglucosamine-1-phosphate uridyltransferase/glucosamine-1-phosphate acetyltransferase,UDP-N-acetylglucosamine diphosphorylase/glucosamine-1-phosphate N-acetyltransferase,Bacterial transferase hexapeptide (six repeats) 2106079:2106753 reverse MW:24643	224	24.6	5.48	4	4	3	2	3	2
L2-63_00206	L2-63_00206 hypothetical protein 224753:226930 reverse MW:80290	725	80.2	5.64		2	2	2	1	2
L2-63_01529	rpsU 30S ribosomal protein S21,30S ribosomal protein S21,ribosomal protein S21,Ribosomal protein S21 1606957:1607133 forward MW:6907	58	6.9	10.64	1	3	4	3	4	5
L2-63_01670	purE N5-carboxyaminoimidazole ribonucleotide mutase,Phosphoribosylcarboxyaminoimidazole (NCAIR) mutase,phosphoribosylaminoimidazole carboxylase, catalytic subunit,AIR carboxylase 1756185:1756682 reverse MW:17053	165	17	5.9	3	3	4	1	1	1
L2-63_00914	tmk Thymidylate kinase,thymidylate kinase,thymidylate kinase,Thymidylate kinase 977312:977986 forward MW:25408	224	25.4	5.44	1	3	1	2	3	2
L2-63_01659	artM Arginine transport ATP-binding protein ArtM,glutamine ABC transporter ATP-binding protein,ABC-type histidine transport system, ATPase component,ectoine/hydroxyectoine ABC transporter, ATP-binding protein EhuA,ABC transporter 1743185:1743925 forward MW:27166	246	27.1	5.73	2	2	2		1	1
L2-63_01968	L2-63_01968 Penicillinase repressor 2051054:2051434 forward MW:14651	126	14.6	6.83	5	3	3	3	4	2
L2-63_00948	luxS S-ribosylhomocysteine lyase,S-ribosylhomocysteinase,LuxS protein involved in autoinducer AI2 synthesis,S-Ribosylhomocysteinase (LuxS) 1012471:1012926 reverse MW:17315	151	17.3	6.38	2	1	3	2	1
L2-63_00651	fumA Fumarate hydratase class I, aerobic,fumarate hydratase,Tartrate dehydratase beta subunit/Fumarate hydratase class I, C-terminal domain,hydrolyase, tartrate beta subunit/fumarate domain protein, Fe-S type,Fumarase C-terminus 698385:698936 forward MW:19799	183	19.8	7.88	2	1	2
L2-63_00874	yhdN General stress protein 69,putative oxidoreductase,Predicted oxidoreductase,voltage-dependent potassium channel beta subunit,Aldo/keto reductase family 929602:930594 forward MW:36788	330	36.8	5.02		2	1		3	3
L2-63_00425	L2-63_00425 hypothetical protein 433790:434785 reverse MW:37069	331	37	6.77		1	1	4	1	2
L2-63_00503	L2-63_00503 ATPase involved in DNA repair,chromosome segregation protein SMC 533658:536204 reverse MW:97664	848	97.6	6.06	2	2	3	1
L2-63_01066	L2-63_01066 hypothetical protein 1123525:1124592 forward MW:38577	355	38.6	4.48		1	1			1
L2-63_01413	L2-63_01413 hypothetical protein,cysteine desulfurase activator complex subunit SufB,FeS assembly protein SufB,Uncharacterized protein family (UPF0051) 1476413:1477819 forward MW:52234	468	52.2	6.15	4		2	1	3
L2-63_00855	aroB 3-dehydroquinate synthase,3-dehydroquinate synthase,3-dehydroquinate synthetase,3-dehydroquinate synthase,3-dehydroquinate synthase 908711:909760 forward MW:37763	349	37.7	5.2	2	4	2			2
L2-63_00147	fabZ_1 (3R)-hydroxymyristoyl-[acyl-carrier-protein] dehydratase,bifunctional UDP-3-O-[3-hydroxymyristoyl] N-acetylglucosamine deacetylase/(3R)-hydroxymyristoyl-[acyl-carrier-protein] dehydratase,beta-hydroxyacyl-(acyl-carrier-protein) dehydratase FabZ,FabA-like domain 168125:168544 forward MW:15488	139	15.5	6.52	3	2	2	1	2	2
L2-63_00344	birA Bifunctional protein BirA,bifunctional biotin--[acetyl-CoA-carboxylase] synthetase/biotin operon repressor,Uncharacterized conserved protein,biotin--[acetyl-CoA-carboxylase] ligase,Biotin/lipoate A/B protein ligase family 344209:345177 forward MW:35308	322	35.3	7.69	2	2	2	1	1	1
L2-63_01127	ydaF Putative ribosomal N-acetyltransferase YdaF,spermidine N1-acetyltransferase,Acetyltransferase (GNAT) family 1197532:1198098 reverse MW:22077	188	22.1	5.49	4	2	2
L2-63_01068	rpmB 50S ribosomal protein L28,50S ribosomal protein L28,Ribosomal protein L28,ribosomal protein L28,Ribosomal L28 family 1126637:1126825 reverse MW:7063	62	7.1	10.74	6	6	5	4	2	2
L2-63_00970	L2-63_00970 hybrid cluster protein-associated redox disulfide domain,Domain of unknown function (DUF1858) 1033095:1033289 reverse MW:6783	64	6.8	4.35		1			1	1
L2-63_00836	fgs Folylpolyglutamate synthase,bifunctional folylpolyglutamate synthase/ dihydrofolate synthase,Folylpolyglutamate synthase,bifunctional protein FolC,Mur ligase middle domain 893320:894630 reverse MW:47938	436	47.9	5.53	2	3	4		1	1
L2-63_00674	ypeA_1 Acetyltransferase YpeA,putative acetyltransferase,Predicted acetyltransferase,ribosomal-protein-alanine acetyltransferase,Acetyltransferase (GNAT) family 717151:717573 reverse MW:16401	140	16.4	7.61	2	3	1
L2-63_01937	L2-63_01937 hypothetical protein,dihydroxyacetone kinase,DAK2 domain fusion protein YloV,DAK2 domain 2016796:2018442 reverse MW:58589	548	58.6	4.79	4	3	1	1	1	1
L2-63_01561	engB Probable GTP-binding protein EngB,GTP-binding protein YsxC,Predicted GTPase,ribosome biogenesis GTP-binding protein YsxC,GTPase of unknown function 1639266:1639868 forward MW:22800	200	22.8	8.7	2	2	2	1	2
L2-63_01307	copA Probable copper-importing P-type ATPase A,copper exporting ATPase,Copper chaperone,heavy metal translocating P-type ATPase,E1-E2 ATPase 1362053:1364548 forward MW:88342	831	88.3	7.46	2	2	2	1		2
L2-63_01545	ileS Isoleucine--tRNA ligase,isoleucyl-tRNA synthetase,Isoleucyl-tRNA synthetase,isoleucine--tRNA ligase,tRNA synthetases class I (I, L, M and V) 1622152:1624917 forward MW:104258	921	104.2	5.62		1	1	2		1
L2-63_01083	ilvH Acetolactate synthase small subunit,acetolactate synthase 3 regulatory subunit,Acetolactate synthase (isozyme II), small (regulatory) subunit,acetolactate synthase, small subunit,Small subunit of acetolactate synthase 1143150:1143641 reverse MW:17876	163	17.9	8.27	4	3	2	1	1
L2-63_00877	gldA Glycerol dehydrogenase,glycerol dehydrogenase,Glycerol dehydrogenase and related enzymes,Iron-containing alcohol dehydrogenase 933550:934674 reverse MW:41038	374	41	5.45	3	1	1	1
L2-63_01865	ppa Inorganic pyrophosphatase,inorganic pyrophosphatase,Inorganic pyrophosphatase,Inorganic pyrophosphatase 1947512:1948048 reverse MW:20386	178	20.4	5			1		1
L2-63_01265	L2-63_01265 FeoA domain 1329827:1330039 forward MW:7486	70	7.5	8.57	3	1	3
L2-63_01562	lysA_2 Diaminopimelate decarboxylase,bifunctional aspartate kinase/diaminopimelate decarboxylase protein,Diaminopimelate decarboxylase,diaminopimelate decarboxylase,Pyridoxal-dependent decarboxylase, pyridoxal binding domain 1639874:1641172 forward MW:47586	432	47.6	5.54	3	1	1	2	2	1
L2-63_01416	nifU_2 NifU-like protein,scaffold protein,SUF system FeS assembly protein, NifU family,NifU-like N terminal domain 1480103:1480528 forward MW:15431	141	15.4	4.68	1	1		1
L2-63_00659	hrcA Heat-inducible transcription repressor HrcA,heat-inducible transcription repressor,heat-inducible transcription repressor HrcA,HrcA protein C terminal domain 703415:704443 forward MW:37268	342	37.2	5.44		3	3		1	1
L2-63_01065	L2-63_01065 hypothetical protein 1122467:1123342 forward MW:31845	291	31.8	5.03				3	1	1
L2-63_00120	carA Carbamoyl-phosphate synthase small chain,carbamoyl phosphate synthase small subunit,Carbamoylphosphate synthase small subunit,carbamoyl-phosphate synthase, small subunit,Carbamoyl-phosphate synthase small chain, CPSase domain 133120:134202 forward MW:39587	360	39.6	5.05	4	2	1	1	1	1
L2-63_00513	L2-63_00513 hypothetical protein 545613:552602 reverse MW:257058	2329	256.9	5.07		3	1	1		1
L2-63_01329	rnhA Ribonuclease HI,ribonuclease H,Predicted double-stranded RNA/RNA-DNA hybrid binding protein,RNase H 1381769:1382206 reverse MW:16179	145	16.2	8.16	3	3	3	3	2	3
L2-63_02048	strE_2 dTDP-glucose 4,6-dehydratase,dTDP-glucose 4,6-dehydratase,dTDP-glucose 4,6-dehydratase,NAD dependent epimerase/dehydratase family 2127058:2128152 forward MW:40566	364	40.5	5.21	1	2	1			1
L2-63_00909	L2-63_00909 hypothetical protein 971519:971686 reverse MW:6396	55	6.4	4.26		3	2			1
L2-63_02154	L2-63_02154 hypothetical protein 2223450:2224433 forward MW:37906	327	37.9	7.8		2	2
L2-63_00331	ftsE Cell division ATP-binding protein FtsE,DL-methionine transporter ATP-binding subunit,ABC-type phosphate/phosphonate transport system, ATPase component,cell division ATP-binding protein FtsE,ABC transporter 332945:333709 reverse MW:28404	254	28.4	5.54	1	2	2		1	2
L2-63_01598	L2-63_01598 hypothetical protein,ADP-binding protein,ATPase, YjeE family,Uncharacterised P-loop hydrolase UPF0079 1679076:1679498 reverse MW:15572	140	15.6	4.58	1	1	1	1	1
L2-63_00181	gatA Glutamyl-tRNA(Gln) amidotransferase subunit A,aspartyl/glutamyl-tRNA amidotransferase subunit A,Allophanate hydrolase subunit 2,aspartyl/glutamyl-tRNA(Asn/Gln) amidotransferase, A subunit,Amidase 197029:198483 forward MW:52062	484	52	5.21	1	3	2	1	3	3
L2-63_01197	def1_1 Peptide deformylase 1,peptide deformylase,N-formylmethionyl-tRNA deformylase,peptide deformylase,Polypeptide deformylase 1271766:1272176 reverse MW:15665	136	15.7	6.32	3	1	2	1		2
L2-63_01579	L2-63_01579 six-cysteine peptide SCIFF 1662107:1662259 reverse MW:5447	50	5.4	8.6	2	2	2	1		1
L2-63_00729	pflA Pyruvate formate-lyase-activating enzyme,pyruvate formate lyase-activating enzyme 1,Predicted Fe-S oxidoreductase,pyruvate formate-lyase 1-activating enzyme,Radical SAM superfamily 793265:794020 forward MW:28943	251	28.9	6.87		2
L2-63_01297	cymR Cysteine metabolism repressor,DNA-binding transcriptional regulator IscR,Rrf2 family protein,Transcriptional regulator 1355787:1356212 forward MW:15569	141	15.6	6.11	2	1	1		1	2
L2-63_00342	coaX Type III pantothenate kinase,pantothenate kinase,pantothenate kinase, type III,Bordetella pertussis Bvg accessory factor family 342623:343390 forward MW:27252	255	27.2	5.92	1	2	2	1
L2-63_01292	L2-63_01292 hypothetical protein 1351209:1351847 reverse MW:24955	212	24.9	4.27	1	3	2		1
L2-63_00232	immR_5 HTH-type transcriptional regulator immR,transcriptional repressor DicA,Helix-turn-helix 249282:249971 reverse MW:26433	229	26.4	5.19	3	3	2
L2-63_00426	L2-63_00426 phage portal protein, HK97 family 434775:435929 reverse MW:42250	384	42.2	5.53		1	1	1	1	1
L2-63_00572	L2-63_00572 gliding-associated putative ABC transporter substrate-binding component GldG,ABC-type uncharacterized transport system 617181:618788 reverse MW:59603	535	59.6	5.03
L2-63_00788	L2-63_00788 sortase, SrtB family,Sortase family 860204:862153 forward MW:73732	649	73.7	8.56		1			1
L2-63_01935	dacB_2 D-alanyl-D-alanine carboxypeptidase dacB precursor,D-alanyl-D-alanine carboxypeptidase,D-alanyl-D-alanine carboxypeptidase 2013296:2014648 reverse MW:49775	450	49.7	5.36	1	2	1	1		1
L2-63_01347	thrS Threonine--tRNA ligase,threonyl-tRNA synthetase,Prolyl-tRNA synthetase,threonine--tRNA ligase,tRNA synthetase class II core domain (G, H, P, S and T) 1401979:1403925 forward MW:73978	648	73.9	5.58	2	2	2	2	2
L2-63_00450	L2-63_00450 corrinoid ABC transporter substrate-binding protein,ABC-type Fe3 -citrate transport system, periplasmic component,putative ABC transporter PGF-CTERM-modified substrate-binding protein,Putative peptidoglycan binding domain 464066:465328 reverse MW:45249	420	45.2	5.16	2	1		2	1
L2-63_00014	pyrDB Dihydroorotate dehydrogenase B (NAD( )), catalytic subunit,dihydroorotate dehydrogenase 1B,Dihydroorotate dehydrogenase,dihydroorotate dehydrogenase family protein,Dihydroorotate dehydrogenase 19131:20042 forward MW:32153	303	32.1	5.2	2	2	1	2	1	1
L2-63_01146	iscR_1 HTH-type transcriptional regulator iscR,DNA-binding transcriptional regulator IscR,Rrf2 family protein,Transcriptional regulator 1216531:1216983 reverse MW:16765	150	16.8	5.96	2	3	2		2	1
L2-63_01537	mutS DNA mismatch repair protein mutS,DNA mismatch repair protein MutS,ATP phosphoribosyltransferase,DNA mismatch repair protein MutS,MutS domain V 1612570:1615149 forward MW:96250	859	96.2	5.57	2	2	1
L2-63_00895	L2-63_00895 Probable type I restriction enzyme BthVORF4518P M protein,N5-glutamine S-adenosyl-L-methionine-dependent methyltransferase,Type I restriction-modification system methyltransferase subunit,type I restriction-modification system, M subunit,N-6 DNA Methylase 957724:959322 forward MW:59971	532	59.9	5.03		1	1
L2-63_00535	nudF ADP-ribose pyrophosphatase,adenosine nucleotide hydrolase NudE,nudix-type nucleoside diphosphatase, YffH/AdpP family,NUDIX domain 574739:575284 reverse MW:20178	181	20.2	5.47	1	2	1
L2-63_01548	rplS 50S ribosomal protein L19,50S ribosomal protein L19,Ribosomal protein L19,ribosomal protein L19,Ribosomal protein L19 1626580:1626927 forward MW:12911	115	12.9	10.27		1	2	1	2	2
L2-63_01772	L2-63_01772 hypothetical protein,hypothetical protein,ACT domain-containing protein,ACT domain 1856594:1856863 forward MW:9819	89	9.8	6.28	4	4	4	1	1	2
L2-63_00494	L2-63_00494 hypothetical protein 517823:518278 forward MW:16241	151	16.2	9.64	2	3	2	1	2
L2-63_01114	glgC_2 Glucose-1-phosphate adenylyltransferase,glucose-1-phosphate adenylyltransferase,glucose-1-phosphate adenylyltransferase,Nucleotidyl transferase 1180369:1181580 reverse MW:44504	403	44.5	4.73	2	3	1	1	2	1
L2-63_00853	aroF Phospho-2-dehydro-3-deoxyheptonate aldolase,3-deoxy-7-phosphoheptulonate synthase,3-deoxy-D-arabino-heptulosonate 7-phosphate (DAHP) synthase,phospho-2-dehydro-3-deoxyheptonate aldolase,DAHP synthetase I family 906757:907773 forward MW:37152	338	37.1	6.96	2	1	2	1	1	2
L2-63_01057	alr_2 Alanine racemase,alanine racemase,Uncharacterized protein conserved in bacteria,alanine racemase,Alanine racemase, N-terminal domain 1112100:1113278 forward MW:43558	392	43.5	5.06	1	4		1
L2-63_01657	maeB_2 NADP-dependent malic enzyme,bifunctional malic enzyme oxidoreductase/phosphotransacetylase,Malic enzyme, NAD binding domain 1741012:1741620 forward MW:21063	202	21.1	5.27	2	1		1	1
L2-63_00485	L2-63_00485 Uncharacterized protein involved in cytokinesis, contains TGc (transglutaminase/protease-like) domain 508005:509534 reverse MW:56846	509	56.8	5.16
L2-63_00915	L2-63_00915 Uncharacterized conserved protein,Uncharacterized conserved protein (DUF2156) 977973:978863 forward MW:34436	296	34.4	4.91	2	2	1	2	1	1
L2-63_00663	prmA Ribosomal protein L11 methyltransferase,ribosomal protein L11 methyltransferase,Ribosomal protein L11 methylase,ribosomal protein L11 methyltransferase,Ribosomal protein L11 methyltransferase (PrmA) 708427:709362 forward MW:34600	311	34.6	4.6		1	2	1
L2-63_00399	L2-63_00399 hypothetical protein,hypothetical protein,Uncharacterized protein conserved in bacteria,Bacterial protein of unknown function (DUF896) 409835:410059 forward MW:8755	74	8.8	8.81	3	2	2	2	1	2
L2-63_01887	rpsO BS18,30S ribosomal protein S15,ribosomal protein S15,Ribosomal protein S15 1968987:1969250 reverse MW:10105	87	10.1	9.99	2	4	3	3	3	4
L2-63_00218	thiD Hydroxymethylpyrimidine/phosphomethylpyrimidine kinase,bifunctional hydroxy-methylpyrimidine kinase/ hydroxy-phosphomethylpyrimidine kinase,Thiamine monophosphate synthase,phosphomethylpyrimidine kinase,Phosphomethylpyrimidine kinase 235153:235971 forward MW:28859	272	28.8	4.98	1	1	2
L2-63_00691	L2-63_00691 hypothetical protein,Ribosomal protein L30E,Ribosomal protein L7Ae/L30e/S12e/Gadd45 family 740526:740858 reverse MW:12006	110	12	8.25	2	2	1	1	1	1
L2-63_01000	trmD tRNA (guanine-N(1)-)-methyltransferase,tRNA (guanine-N(1)-)-methyltransferase,tRNA-(guanine-N1)-methyltransferase,tRNA (guanine(37)-N(1))-methyltransferase,tRNA (Guanine-1)-methyltransferase 1058359:1059051 forward MW:26242	230	26.2	5.64	1	1			1	1
L2-63_01303	rpsR BS21,30S ribosomal protein S18,Ribosomal protein S18,ribosomal protein S18,Ribosomal protein S18 1360663:1360902 forward MW:9242	79	9.2	10.7	1	2	4	3	3	4
L2-63_00497	yidA Phosphatase YidA,sugar phosphate phosphatase,ACT domain-containing protein,Cof-like hydrolase,haloacid dehalogenase-like hydrolase 522904:523716 reverse MW:30418	270	30.4	5.03	1	1	1	1
L2-63_01266	feoA Ferrous iron transport protein A,ferrous iron transport protein A,FeoA domain 1330125:1330346 forward MW:8222	73	8.2	9.35	1	1			1
L2-63_00840	tpl hypothetical protein,PSP1 C-terminal conserved region 896584:897450 reverse MW:32255	288	32.2	8.44	2	2	2		1	1
L2-63_00862	treS Trehalose synthase/amylase TreS,trehalose-6-phosphate hydrolase,Maltooligosyl trehalose synthase,trehalose synthase,Alpha amylase, catalytic domain 915984:917519 reverse MW:58080	511	58	5.07	1	1	2	1	1
L2-63_00160	L2-63_00160 Uncharacterized protein conserved in bacteria,Domain of unknown function (DUF1934) 179317:179781 reverse MW:17930	154	17.9	5.17	1	3	3		1	2
L2-63_00720	metF 5,10-methylenetetrahydrofolate reductase,5,10-methylenetetrahydrofolate reductase,5,10-methylenetetrahydrofolate reductase,Methylenetetrahydrofolate reductase 778936:779796 forward MW:31478	286	31.5	6.32	2	1	1
L2-63_00296	L2-63_00296 cytidylate kinase,putative cytidylate kinase 297491:298123 reverse MW:23602	210	23.6	8.65	1	2	1
L2-63_01959	purR Pur operon repressor,adenine phosphoribosyltransferase,pur operon repressor PurR,Phosphoribosyl transferase domain 2043692:2044228 reverse MW:19831	178	19.8	5.19	1		2	1	2	2
L2-63_01904	ruvB Holliday junction ATP-dependent DNA helicase RuvB,Holliday junction DNA helicase RuvB,Holliday junction resolvasome, helicase subunit,Holliday junction DNA helicase RuvB,Holliday junction DNA helicase ruvB N-terminus 1986144:1987232 reverse MW:39854	362	39.8	5.06	3	1	3		1
L2-63_00884	L2-63_00884 hypothetical protein 940525:941520 forward MW:37193	331	37.2	4.91		1	1
L2-63_01020	cbh Choloylglycine hydrolase,Penicillin V acylase and related amidases,Linear amide C-N hydrolases, choloylglycine hydrolase family 1078452:1079426 reverse MW:36485	324	36.5	5.39	1	2	2
L2-63_00846	proA Gamma-glutamyl phosphate reductase,gamma-glutamyl phosphate reductase,Gamma-glutamyl phosphate reductase,glutamate-5-semialdehyde dehydrogenase,Aldehyde dehydrogenase family 899782:901026 reverse MW:44457	414	44.4	5.68	2	1	1		1
L2-63_00718	L2-63_00718 hypothetical protein 776147:776788 reverse MW:24224	213	24.2	5.35	2	1	1	1
L2-63_01687	ccpA Glucose-resistance amylase regulator,DNA-binding transcriptional repressor EbgR,ATP-dependent protease HslVU (ClpYQ), peptidase subunit,catabolite control protein A,Bacterial regulatory proteins, lacI family 1777368:1778381 forward MW:37832	337	37.8	8.16	1	1	2	1
L2-63_00565	ilvB_1 Acetolactate synthase large subunit,acetolactate synthase 3 catalytic subunit,Glyoxylate carboligase,acetolactate synthase, large subunit, biosynthetic type,Thiamine pyrophosphate enzyme, N-terminal TPP binding domain 608800:610467 forward MW:60631	555	60.6	5.52	2	1	2	2	1	1
L2-63_00753	L2-63_00753 hypothetical protein 817596:818186 forward MW:20686	196	20.7	5.36			1	1	1	1
L2-63_01966	L2-63_01966 conserved hypothetical protein 2049347:2050042 forward MW:26928	231	26.9	5.25	1	3	3	1	2	2
L2-63_01437	obg Spo0B-associated GTP-binding protein,GTPase CgtA,Predicted GTPase, probable translation factor,Obg family GTPase CgtA,GTP1/OBG 1503146:1504417 forward MW:46112	423	46.1	5.26		1	1			1
L2-63_01001	crh Catabolite repression HPr,phosphocarrier protein Chr,Uncharacterized protein conserved in bacteria,phosphocarrier, HPr family,PTS HPr component phosphorylation site 1059325:1059588 forward MW:9451	87	9.4	5.41	1		1	2	3	2
L2-63_01481	nadE Glutamine-dependent NAD( ) synthetase,NAD synthetase,NAD synthase,NAD synthetase,NAD synthase 1548450:1550360 forward MW:70899	636	70.9	5.69	1		1	2	2
L2-63_00136	L2-63_00136 anaerobic ribonucleotide reductase-activating protein,anaerobic ribonucleoside-triphosphate reductase activating protein,Radical SAM superfamily 156298:156834 forward MW:20310	178	20.3	5.47		2
L2-63_01078	L2-63_01078 Methylmalonyl-CoA carboxyltransferase 5S subunit,oxaloacetate decarboxylase,Pyruvate/oxaloacetate carboxyltransferase,oxaloacetate decarboxylase alpha subunit,Conserved carboxylase domain 1134192:1135595 forward MW:51818	467	51.8	7.17	2	1		2	1
L2-63_00389	sleB Germination-specific amidase,Uncharacterized conserved protein,spore cortex-lytic enzyme,Putative peptidoglycan binding domain 395673:397265 reverse MW:56229	530	56.2	5		1
L2-63_00422	L2-63_00422 hypothetical protein 432052:432405 reverse MW:13010	117	13	4.86	1	1	2
L2-63_01828	dtd D-tyrosyl-tRNA(Tyr) deacylase,D-tyrosyl-tRNA(Tyr) deacylase,D-tyrosyl-tRNA(Tyr) deacylase,D-Tyr-tRNA(Tyr) deacylase 1908288:1908743 reverse MW:16389	151	16.4	5.1	1	2	1	1		1
L2-63_01541	yggS hypothetical protein,alanine racemase,Predicted enzyme with a TIM-barrel fold,pyridoxal phosphate enzyme, YggS family,Alanine racemase, N-terminal domain 1619494:1620207 forward MW:26637	237	26.6	5.17	2	3		1	1	2
L2-63_01569	map_2 Methionine aminopeptidase,methionine aminopeptidase,Xaa-Pro aminopeptidase,methionine aminopeptidase, type I,Metallopeptidase family M24 1648219:1649091 forward MW:32347	290	32.3	4.83	1	2
L2-63_00400	L2-63_00400 hypothetical protein 410161:411030 reverse MW:31605	289	31.6	4.78	1			2
L2-63_00657	fic Probable adenosine monophosphate-protein transferase fic,cell filamentation protein Fic,Protein involved in cell division,mobile mystery protein B,Fic/DOC family 701927:702529 forward MW:23394	200	23.4	5.69		1	2
L2-63_00330	ftsX Cell division protein FtsX,cell division ABC transporter subunit FtsX,putative protein insertion permease FtsX,FtsX-like permease family 332010:332906 reverse MW:32797	298	32.8	5.78	2	1		1	2
L2-63_01799	L2-63_01799 ABC-type uncharacterized transport system, periplasmic component,ABC transporter substrate binding protein 1881672:1882676 reverse MW:35078	334	35.1	4.77				1	1	1
L2-63_00851	aroE Shikimate dehydrogenase,shikimate 5-dehydrogenase,5-enolpyruvylshikimate-3-phosphate synthase,shikimate 5-dehydrogenase,Shikimate dehydrogenase substrate binding domain 905246:906091 forward MW:30861	281	30.8	5.4	2	1	1	1	1	1
L2-63_01429	L2-63_01429 Collagen triple helix repeat (20 copies) 1491004:1492830 forward MW:64474	608	64.4	4.89	2
L2-63_01335	hpt Hypoxanthine-guanine phosphoribosyltransferase,hypoxanthine phosphoribosyltransferase,Predicted ATPase of the PP-loop superfamily implicated in cell cycle control,hypoxanthine phosphoribosyltransferase,Phosphoribosyl transferase domain 1389829:1390365 forward MW:20044	178	20	5.71	3	2	2	1	2	1
L2-63_00872	gatY D-tagatose-1,6-bisphosphate aldolase subunit GatY,tagatose-bisphosphate aldolase,Fructose/tagatose bisphosphate aldolase,ketose-bisphosphate aldolase,Fructose-bisphosphate aldolase class-II 927698:928537 forward MW:31122	279	31.1	5.06	1		1
L2-63_00491	tetD_2 hypothetical protein,DNA-binding transcriptional regulator SoxS,DNA gyrase inhibitor,YSIRK-targeted surface antigen transcriptional regulator,Helix-turn-helix domain 514008:514868 reverse MW:32719	286	32.7	7.01	1	2	1
L2-63_01570	purF_1 Amidophosphoribosyltransferase precursor,amidophosphoribosyltransferase,Glutamine phosphoribosylpyrophosphate amidotransferase,amidophosphoribosyltransferase,Phosphoribosyl transferase domain 1649161:1650570 reverse MW:52914	469	52.9	5.95		1	1
L2-63_00454	rpe Ribulose-phosphate 3-epimerase,ribulose-phosphate 3-epimerase,Pentose-5-phosphate-3-epimerase,ribulose-phosphate 3-epimerase,Ribulose-phosphate 3 epimerase family 468286:468933 reverse MW:23692	215	23.7	5.14	1	2	1	2	1	1
L2-63_01623	L2-63_01623 phosphoribosyl-AMP cyclohydrolase,Phosphoribosyl-AMP cyclohydrolase,Phosphoribosyl-AMP cyclohydrolase 1705478:1705792 reverse MW:12004	104	12	6.29	1	2	2	1	2	3
L2-63_00508	L2-63_00508 hypothetical protein 540610:541428 reverse MW:30215	272	30.2	5.14		1		1
L2-63_01067	L2-63_01067 hypothetical protein 1124887:1126491 forward MW:57811	534	57.8	4.4	1	1	1	1	1	1
L2-63_01897	L2-63_01897 hypothetical protein 1979226:1980521 reverse MW:47262	431	47.2	5.39	2	1	1	1	1	1
L2-63_00429	trxA_1 Thioredoxin-M,thioredoxin,Thiol:disulfide interchange protein,thioredoxin,Thioredoxin 437904:438212 reverse MW:11714	102	11.7	4.6	1	1	1	2	2	1
L2-63_01911	glgX Glycogen debranching enzyme,glycogen debranching enzyme,glycogen debranching enzyme GlgX,Alpha amylase, catalytic domain 1992794:1994878 forward MW:80019	694	80	5.52
L2-63_00650	ttdA L( )-tartrate dehydratase subunit alpha,fumarate hydratase,Tartrate dehydratase alpha subunit/Fumarate hydratase class I, N-terminal domain,hydrolyase, tartrate alpha subunit/fumarate domain protein, Fe-S type,Fumarate hydratase (Fumerase) 697521:698372 forward MW:30554	283	30.5	5.96	3	3	1
L2-63_01221	ntpA V-type sodium ATPase catalytic subunit A,V-type ATP synthase subunit A,F0F1-type ATP synthase, beta subunit,ATP synthase archaeal, A subunit,ATP synthase alpha/beta family, nucleotide-binding domain 1291262:1293028 reverse MW:64629	588	64.6	5.21	2	1	1			1
L2-63_01643	L2-63_01643 Uncharacterized protein conserved in bacteria,radical SAM-linked protein,Uncharacterized protein conserved in bacteria (DUF2344) 1726777:1727436 reverse MW:25005	219	25	6.24	1	2	1
L2-63_01642	L2-63_01642 hypothetical protein 1726085:1726768 reverse MW:26134	227	26.1	4.81	3	2		1	1	1
L2-63_00922	alaS Alanine--tRNA ligase,alanyl-tRNA synthetase,Alanyl-tRNA synthetase,alanine--tRNA ligase,tRNA synthetases class II (A) 983936:986569 forward MW:96795	877	96.7	5.64			1			2
L2-63_01433	folD Bifunctional protein FolD,bifunctional 5,10-methylene-tetrahydrofolate dehydrogenase/ 5,10-methylene-tetrahydrofolate cyclohydrolase,Tetrahydrofolate dehydrogenase/cyclohydrolase, NAD(P)-binding domain 1501107:1501958 forward MW:30868	283	30.8	6.77	2	1	1
L2-63_00929	L2-63_00929 Phosphorylated carbohydrates phosphatase TM_1254,2-deoxyglucose-6-phosphatase,beta-phosphoglucomutase family hydrolase,haloacid dehalogenase-like hydrolase 991438:992088 forward MW:23995	216	24	5.5	2	1	2	1	1
L2-63_00760	pfp Pyrophosphate--fructose 6-phosphate 1-phosphotransferase,6-phosphofructokinase,P pilus assembly/Cpx signaling pathway, periplasmic inhibitor/zinc-resistance associated protein,phosphofructokinase,Phosphofructokinase 827039:828115 forward MW:38613	358	38.6	9.01		1	1	1	1	1
L2-63_01453	L2-63_01453 hypothetical protein,hypothetical protein,conserved hypothetical protein,YicC-like family, N-terminal region 1521799:1522683 forward MW:33524	294	33.5	5.03		1	1	1	1	1
L2-63_01927	L2-63_01927 hypothetical protein 2006560:2007261 reverse MW:27364	233	27.3	5.22	1	1	1
L2-63_00789	L2-63_00789 hypothetical protein 862165:862578 forward MW:15299	137	15.3	5.16	1	2	1
L2-63_02019	L2-63_02019 hypothetical protein 2099546:2100472 reverse MW:35077	308	35.1	4.42	1
L2-63_01818	yugI General stress protein 13,hypothetical protein,polyribonucleotide nucleotidyltransferase,S1 RNA binding domain 1900082:1900573 reverse MW:18303	163	18.3	9.82		1	1		2	1
L2-63_00655	ytkD Putative 8-oxo-dGTP diphosphatase YtkD,nucleoside triphosphatase YtkD,NUDIX domain 700222:700623 reverse MW:15777	133	15.8	4.83	1		1
L2-63_00470	L2-63_00470 orotidine 5'-phosphate decarboxylase,Orotidine-5'-phosphate decarboxylase,orotidine 5'-phosphate decarboxylase,Orotidine 5'-phosphate decarboxylase / HUMPS family 489438:490373 reverse MW:33516	311	33.5	5.19	2	1	1	1		1
L2-63_00871	gutB Sorbitol dehydrogenase,L-threonine 3-dehydrogenase,L-threonine 3-dehydrogenase,Alcohol dehydrogenase GroES-like domain 926597:927652 forward MW:38323	351	38.3	5.72
L2-63_00702	L2-63_00702 hypothetical protein 748591:749196 forward MW:22336	201	22.3	4.86	1	1	1
L2-63_01629	hisZ ATP phosphoribosyltransferase regulatory subunit,ATP phosphoribosyltransferase regulatory subunit,ATP phosphoribosyltransferase involved in histidine biosynthesis,ATP phosphoribosyltransferase, regulatory subunit,tRNA synthetase class II core domain (G, H, P, S and T) 1710114:1711280 reverse MW:43100	388	43.1	5.25	1	2	1
L2-63_00690	infB Translation initiation factor IF-2,translation initiation factor IF-2,EMAP domain,translation initiation factor IF-2,Translation-initiation factor 2 738176:740539 reverse MW:86643	787	86.6	5.68		1	1	1
L2-63_00946	L2-63_00946 hypothetical protein 1010514:1010699 forward MW:6829	61	6.8	4.56	1	1	2		1	1
L2-63_00447	L2-63_00447 hypothetical protein 460749:460961 forward MW:8150	70	8.1	4.84	2	1		1	1	1
L2-63_01528	leuS Leucine--tRNA ligase,leucyl-tRNA synthetase,Leucyl-tRNA synthetase,leucine--tRNA ligase,tRNA synthetases class I (I, L, M and V) 1604415:1606826 forward MW:91857	803	91.8	6.44	1	2	1	1	1
L2-63_00965	regX3_2 Sensory transduction protein regX3,osmolarity response regulator,Response regulator containing a CheY-like receiver domain and an HD-GYP domain,phosphate regulon transcriptional regulatory protein PhoB,Response regulator receiver domain 1028788:1029495 reverse MW:26561	235	26.5	4.98		1		1
L2-63_01310	L2-63_01310 hypothetical protein,hypothetical protein,Uncharacterized protein conserved in bacteria,Bacterial protein of unknown function (DUF965) 1365769:1366014 reverse MW:9257	81	9.3	4.88	1	1	1		1	2
L2-63_00538	L2-63_00538 C_GCAxxG_C_C family protein,Putative redox-active protein (C_GCAxxG_C_C) 578793:579248 reverse MW:16777	151	16.8	7.59	2	1	1		1
L2-63_00003	L2-63_00003 Uncharacterized protein encoded in toxicity protection region of plasmid R478, contains von Willebrand factor (vWF) domain,von Willebrand factor type A domain 3076:3720 forward MW:24303	214	24.3	6.35	1	1
L2-63_01608	queA S-adenosylmethionine:tRNA ribosyltransferase-isomerase,S-adenosylmethionine:tRNA ribosyltransferase-isomerase,S-adenosylmethionine:tRNA-ribosyltransferase-isomerase (queuine synthetase),S-adenosylmethionine:tRNA ribosyltransferase-isomerase,Queuosine biosynthesis protein 1689351:1690376 forward MW:38588	341	38.6	6.47		2			1
L2-63_01261	yhgF hypothetical protein,30S ribosomal protein S1,ribosomal protein S1,Tex-like protein N-terminal domain 1325646:1327793 forward MW:79520	715	79.5	6.3		1			1
L2-63_00016	yicI Alpha-xylosidase,putative alpha-glucosidase,Glycosyl hydrolases family 31 21008:22912 forward MW:72213	634	72.2	5.2	2
L2-63_00011	ltaS1 Lipoteichoic acid synthase 1,arylsulfatase,Phosphoglycerol transferase and related proteins, alkaline phosphatase superfamily,Sulfatase 14775:16871 forward MW:78649	698	78.6	6.13		1	1	1
L2-63_00808	rplN 50S ribosomal protein L14,50S ribosomal protein L14,Ribosomal protein L14,ribosomal protein L14,Ribosomal protein L14p/L23e 875766:876134 forward MW:13332	122	13.3	9.99	1	1	2	1		1
L2-63_01815	L2-63_01815 hypothetical protein 1897263:1898210 reverse MW:34197	315	34.2	4.4	1			1		1
L2-63_00823	rpmJ Ribosomal protein II,50S ribosomal protein L36,ribosomal protein L36,Ribosomal protein L36 882981:883094 forward MW:4336	37	4.3	10.36	2	1	3	3	2	1
L2-63_01819	L2-63_01819 Septum formation initiator 1900610:1901056 reverse MW:17079	148	17.1	9.76	1	1	1	1	1	1
L2-63_01052	L2-63_01052 Predicted ATPase 1107074:1108561 reverse MW:57073	495	57	7.85		2	1
L2-63_01191	dapL_2 LL-diaminopimelate aminotransferase,aspartate aminotransferase,Alanine-alpha-ketoisovalerate (or valine-pyruvate) aminotransferase,LL-diaminopimelate aminotransferase,Aminotransferase class I and II 1267433:1268659 forward MW:46131	408	46.1	6.96		1
L2-63_00430	L2-63_00430 Ferredoxin-thioredoxin reductase, catalytic subunit,Ferredoxin thioredoxin reductase catalytic beta chain 438236:438436 reverse MW:7807	66	7.8	7.99	1	1	1
L2-63_00317	L2-63_00317 ComE operon protein 2,Cytidine and deoxycytidylate deaminase zinc-binding region 319408:319896 reverse MW:18339	162	18.3	6.02	2	1	1
L2-63_00126	kynB Kynurenine formamidase,arylformamidase,Putative cyclase 145090:145683 forward MW:21484	197	21.5	5.06	2			1
L2-63_00418	L2-63_00418 hypothetical protein 430766:430915 reverse MW:5861	49	5.9	4.59	1	1		2		1
L2-63_01583	L2-63_01583 hypothetical protein 1666744:1667643 reverse MW:32982	299	33	8.81		2	2
L2-63_00764	dus Probable tRNA-dihydrouridine synthase,tRNA-dihydrouridine synthase B,tRNA-dihydrouridine synthase,putative TIM-barrel protein, nifR3 family,Dihydrouridine synthase (Dus) 829476:830462 forward MW:35786	328	35.8	7.03	1	1	1		1
L2-63_00458	L2-63_00458 dihydroneopterin triphosphate pyrophosphatase,Predicted NTP pyrophosphohydrolase,mutator mutT protein,NUDIX domain 473859:474554 reverse MW:26493	231	26.5	7.33	1	1
L2-63_01095	mnmA tRNA-specific 2-thiouridylase mnmA,tRNA-specific 2-thiouridylase MnmA,Predicted ATPase of the PP-loop superfamily implicated in cell cycle control,tRNA (5-methylaminomethyl-2-thiouridylate)-methyltransferase,tRNA methyl transferase 1160727:1161800 reverse MW:40449	357	40.4	5.97	1	2			1
L2-63_01760	L2-63_01760 hypothetical protein 1847239:1847703 reverse MW:17038	154	17	4.73				1
L2-63_01033	arlR Response regulator ArlR,DNA-binding response regulator CreB,Response regulator of citrate/malate metabolism,phosphate regulon transcriptional regulatory protein PhoB,Response regulator receiver domain 1091300:1091953 reverse MW:25180	217	25.2	6.57		2
L2-63_00416	L2-63_00416 Mu-like prophage tail protein gpP 429304:430260 reverse MW:35051	318	35	7.58	2
L2-63_01837	L2-63_01837 exodeoxyribonuclease VII small subunit,exodeoxyribonuclease VII, small subunit,Exonuclease VII small subunit 1919632:1919856 reverse MW:8506	74	8.5	4.63	1	1	2		1	1
L2-63_00968	L2-63_00968 hypothetical protein,metal-binding protein,Uncharacterized protein conserved in bacteria,dinuclear metal center protein, YbgI/SA1388 family,NIF3 (NGG1p interacting factor 3) 1031675:1032433 reverse MW:27241	252	27.2	5.25	1			1	1	1
L2-63_01177	L2-63_01177 hypothetical protein 1250256:1250513 forward MW:9098	85	9.1	7.96	1	1	1	1	1
L2-63_00130	ptsH Phosphocarrier protein HPr,phosphocarrier protein HPr,Uncharacterized protein conserved in bacteria,phosphocarrier, HPr family,PTS HPr component phosphorylation site 148820:149083 reverse MW:9242	87	9.2	4.65	2	2		2	2	2
L2-63_01742	L2-63_01742 anaerobic benzoate catabolism transcriptional regulator,Predicted transcriptional regulator,conserved hypothetical protein,Helix-turn-helix domain 1829401:1829733 reverse MW:12385	110	12.4	5.99		1	2
L2-63_00694	rimP Ribosome maturation factor RimP,ribosome maturation protein RimP,Uncharacterised BCR, YhbC family COG0779 742452:743060 reverse MW:22815	202	22.8	5
L2-63_01276	yabJ Enamine/imine deaminase,putative endoribonuclease L-PSP,putative endoribonuclease L-PSP,Endoribonuclease L-PSP 1340519:1340890 forward MW:13205	123	13.2	5.19	2		1	1	1
L2-63_01320	L2-63_01320 Cd1,Putative NADPH-quinone reductase (modulator of drug activity B),NADPH-dependent FMN reductase 1374771:1375319 forward MW:20801	182	20.8	6.11	2		1
L2-63_00358	L2-63_00358 hypothetical protein,four helix bundle protein,S23 ribosomal protein 359477:359839 reverse MW:13829	120	13.8	8.84	1	1	1
L2-63_01062	ppiB Peptidyl-prolyl cis-trans isomerase B,peptidyl-prolyl cis-trans isomerase A (rotamase A),Cyclophilin type peptidyl-prolyl cis-trans isomerase/CLD 1117861:1118379 forward MW:18825	172	18.8	4.7	1	2		1	1	1
L2-63_01533	L2-63_01533 hypothetical protein 1609411:1609896 forward MW:18305	161	18.3	3.41	1	1
L2-63_01965	L2-63_01965 Uncharacterized ACR, COG1399 2048431:2048925 reverse MW:18726	164	18.7	4.51		2
L2-63_00850	acpP_1 Acyl carrier protein,acyl carrier protein,Acyl carrier protein,acyl carrier protein,Phosphopantetheine attachment site 904772:904999 reverse MW:8346	75	8.3	3.78	2	1	1	1	1	1
L2-63_01145	hemL2 Glutamate-1-semialdehyde 2,1-aminomutase 2,glutamate-1-semialdehyde aminotransferase,Glutamate-1-semialdehyde aminotransferase,glutamate-1-semialdehyde-2,1-aminomutase,Aminotransferase class-III 1215206:1216468 forward MW:45518	420	45.5	6.46	2
L2-63_00564	mtnN 5'-methylthioadenosine/S-adenosylhomocysteine nucleosidase,5'-methylthioadenosine/S-adenosylhomocysteine nucleosidase,MTA/SAH nucleosidase,Phosphorylase superfamily 607944:608639 forward MW:24589	231	24.6	5.21	1	2
L2-63_01581	prfC Peptide chain release factor 3,peptide chain release factor 3,EMAP domain,peptide chain release factor 3,Elongation factor Tu GTP binding domain 1663748:1665334 reverse MW:59815	528	59.8	5.48		1
L2-63_01823	mazG Nucleoside triphosphate pyrophosphohydrolase,nucleoside triphosphate pyrophosphohydrolase,MazG family protein,MazG nucleotide pyrophosphohydrolase domain 1902922:1903722 reverse MW:30234	266	30.2	4.79	1
L2-63_01386	L2-63_01386 Aminoacyl carrier protein 2,D-alanine--poly(phosphoribitol) ligase subunit 2 1449461:1449691 forward MW:8613	76	8.6	3.85	1	2	1	1	1	1
L2-63_00969	trmK tRNA (adenine(22)-N(1))-methyltransferase,Family of unknown function (DUF633) 1032430:1033095 reverse MW:24627	221	24.6	5.35	1		1
L2-63_01840	murB UDP-N-acetylenolpyruvoylglucosamine reductase,UDP-N-acetylenolpyruvoylglucosamine reductase,UDP-N-acetylmuramate dehydrogenase,UDP-N-acetylenolpyruvoylglucosamine reductase,UDP-N-acetylenolpyruvoylglucosamine reductase, C-terminal domain 1921675:1922580 reverse MW:32904	301	32.9	6.87		1	1
L2-63_01107	L2-63_01107 DNA alkylation repair enzyme 1175088:1175813 forward MW:28639	241	28.6	5.81	1	1	1	1		1
L2-63_00020	L2-63_00020 hypothetical protein,Uncharacterized protein conserved in bacteria,Protein of unknown function (DUF1292) 26592:26888 forward MW:11520	98	11.5	3.69	1	3	3	2
L2-63_01121	fadD Long-chain-fatty-acid--CoA ligase,long-chain-fatty-acid--CoA ligase,Uncharacterized protein conserved in bacteria,O-succinylbenzoate-CoA ligase,AMP-binding enzyme 1189816:1191477 reverse MW:62314	553	62.3	6.24	1	1
L2-63_00614	L2-63_00614 cell division protein ZapA,Uncharacterized protein conserved in bacteria,Cell division protein ZapA 659763:660407 forward MW:24565	214	24.6	8.41	1	2	1			1
L2-63_01596	rpiB Ribose-5-phosphate isomerase B,ribose-5-phosphate isomerase B,sugar-phosphate isomerase, RpiB/LacA/LacB family,Ribose/Galactose Isomerase 1677923:1678372 reverse MW:16139	149	16.1	5.54	1			1
L2-63_01849	adcA Probable zinc transport system zinc-binding lipoprotein AdcA precursor,high-affinity zinc transporter periplasmic component,Predicted periplasmic or secreted protein,anchored repeat ABC transporter, substrate-binding protein,Periplasmic solute binding protein family 1929610:1930596 reverse MW:37357	328	37.3	4.77		1	1
L2-63_00012	L2-63_00012 Uncharacterized protein involved in cytokinesis, contains TGc (transglutaminase/protease-like) domain,Transglutaminase-like superfamily 17049:18278 forward MW:46296	409	46.3	4.48
L2-63_00811	rpsN1 BS-A,30S ribosomal protein S14,Ribosomal protein S14p/S29e 877033:877218 forward MW:7212	61	7.2	10.2		1	1	2	1	1
L2-63_00534	ribF Riboflavin biosynthesis protein ribF,bifunctional riboflavin kinase/FMN adenylyltransferase,FAD synthase,riboflavin biosynthesis protein RibF,FAD synthetase 573786:574718 reverse MW:34327	310	34.3	7.77	1		2
L2-63_00857	aroC Chorismate synthase,chorismate synthase,Chorismate synthase,chorismate synthase,Chorismate synthase 911076:912146 forward MW:37645	356	37.6	6.11	1	1
L2-63_01610	yajC hypothetical protein,preprotein translocase subunit YajC,preprotein translocase, YajC subunit,Preprotein translocase subunit 1691608:1692030 forward MW:15552	140	15.5	8.57	1	1	1
L2-63_01613	L2-63_01613 hypothetical protein 1695163:1696884 forward MW:66239	573	66.2	6.61		1				1
L2-63_00962	prmC Release factor glutamine methyltransferase,N5-glutamine S-adenosyl-L-methionine-dependent methyltransferase,Methylase of polypeptide chain release factors,protein-(glutamine-N5) methyltransferase, release factor-specific,Methyltransferase small domain 1025399:1026241 reverse MW:31090	280	31.1	4.82	1				1
L2-63_00941	trmL tRNA (cytidine(34)-2'-O)-methyltransferase,putative rRNA methylase,tRNA (cytidine(34)-2'-O)-methyltransferase,SpoU rRNA Methylase family 1008383:1008901 reverse MW:19774	172	19.8	5.99	1		1		2
L2-63_00832	aroL Shikimate kinase 2,shikimate kinase,Dephospho-CoA kinase,Shikimate kinase 891208:891717 forward MW:18688	169	18.7	6.23			1
L2-63_01267	feoB_1 Ferrous iron transport protein B,ferrous iron transport protein B,Fe2 transport system protein B,ferrous iron transport protein B,Ferrous iron transport protein B 1330435:1332927 forward MW:90842	830	90.8	5.16		1	1			1
L2-63_02128	hsdM Type I restriction enzyme EcoKI M protein,Type I restriction-modification system methyltransferase subunit,type I restriction-modification system, M subunit,N-6 DNA Methylase 2190971:2192659 forward MW:64387	562	64.3	5.73	1
L2-63_01910	nplT Neopullulanase,maltodextrin glucosidase,Uncharacterized protein conserved in bacteria,alpha,alpha-phosphotrehalase,Alpha amylase, catalytic domain 1990883:1992577 forward MW:65464	564	65.4	5.15	1	1	1	1	1	1
L2-63_01821	L2-63_01821 hypothetical protein,ribosome-associated heat shock protein Hsp15,S4 domain 1902313:1902555 reverse MW:8871	80	8.9	9.45	1	1		1	1	1
L2-63_01871	rsmA Ribosomal RNA small subunit methyltransferase A,16S ribosomal RNA methyltransferase KsgA/Dim1 family protein,Dimethyladenosine transferase (rRNA methylation),dimethyladenosine transferase,Ribosomal RNA adenine dimethylase 1951951:1952805 reverse MW:30809	284	30.8	5.3		1	1
L2-63_00474	L2-63_00474 hypothetical protein 493706:494917 reverse MW:45824	403	45.8	5.54
L2-63_01126	glgE1 Alpha-1,4-glucan:maltose-1-phosphate maltosyltransferase 1,putative bifunctional 4-alpha-glucanotransferase/glycogen debranching enzyme,Maltooligosyl trehalose synthase,malto-oligosyltrehalose trehalohydrolase,Alpha amylase, catalytic domain 1196161:1197444 forward MW:49027	427	49	5.5	1	1	1	1	1	1
L2-63_00420	L2-63_00420 hypothetical protein 431278:431709 reverse MW:15641	143	15.6	4.74			1
L2-63_01315	nnr_2 Nicotinamide nucleotide repair protein,putative carbohydrate kinase,Uncharacterized conserved protein,YjeF family C-terminal domain,Carbohydrate kinase 1370598:1371470 forward MW:29819	290	29.8	8.03
L2-63_00162	L2-63_00162 hypothetical protein 180750:181538 forward MW:29974	262	30	7.27
L2-63_00900	L2-63_00900 hypothetical protein 963630:963959 forward MW:12120	109	12.1	8.07	1		2
L2-63_02021	recR Recombination protein RecR,recombination protein RecR,Recombinational DNA repair protein (RecF pathway),recombination protein RecR,RecR protein 2101022:2101624 reverse MW:21904	200	21.9	5.15		1
L2-63_00413	L2-63_00413 Uncharacterized homolog of phage Mu protein gp47,conserved hypothetical protein,Baseplate J-like protein 427624:428682 reverse MW:38078	352	38.1	4.91				1		1
L2-63_01026	nadB L-aspartate oxidase,L-aspartate oxidase,Aspartate oxidase,L-aspartate oxidase,FAD binding domain 1083093:1084559 forward MW:53817	488	53.8	6.39	2		2
L2-63_00205	proX Prolyl-tRNA deacylase proX;,Uncharacterized conserved protein,YbaK / prolyl-tRNA synthetases associated domain 224172:224717 reverse MW:20428	181	20.4	5.31	1		1
L2-63_01597	ydiC hypothetical protein,UGMP family protein,universal bacterial protein YeaZ,Glycoprotease family 1678369:1679079 reverse MW:25249	236	25.2	5.71		1
L2-63_01201	adhR HTH-type transcriptional regulator AdhR,zinc-responsive transcriptional regulator,Transcriptional regulator, effector-binding domain/component,Zn(II)-responsive transcriptional regulator,MerR family regulatory protein 1273819:1274268 reverse MW:17778	149	17.8	5.47		1
L2-63_01117	rny Ribonuclease Y,phosphodiesterase,Predicted HD superfamily hydrolase,conserved hypothetical protein YmdA/YtgF,Domain of unknown function (DUF3552) 1185428:1186981 forward MW:58204	517	58.2	6.21	1	1		1	1	1
L2-63_01438	mrnC Mini-ribonuclease 3,ribonuclease III 1504440:1504841 forward MW:14890	133	14.9	7.99	1	1	1		1	1
L2-63_01324	cobC Alpha-ribazole phosphatase,bifunctional RNase H/acid phosphatase,alpha-ribazole phosphatase,Histidine phosphatase superfamily (branch 1) 1377361:1377987 forward MW:23527	208	23.5	5.33	1
L2-63_00336	L2-63_00336 5'-nucleotidase,phosphoglycolate phosphatase,phosphoglycolate phosphatase, bacterial,haloacid dehalogenase-like hydrolase 337851:338516 reverse MW:24808	221	24.8	5.05	1		1	1
L2-63_01350	yigZ IMPACT family member yigZ,hypothetical protein,uncharacterized protein, YigZ family,Uncharacterized protein family UPF0029 1405144:1405773 forward MW:23173	209	23.2	5.92	1	1
L2-63_00854	tyrC Arogenate dehydrogenase,prephenate dehydrogenase,Prephenate dehydrogenase,Prephenate dehydrogenase 907862:908692 forward MW:29946	276	29.9	5.68		1
L2-63_01248	maf Septum formation protein Maf,Maf-like protein,Nucleotide-binding protein implicated in inhibition of septum formation,septum formation protein Maf,Maf-like protein 1316636:1317199 forward MW:20726	187	20.7	6.07		1	1			1
L2-63_00776	murE UDP-N-acetylmuramoyl-L-alanyl-D-glutamate--L-lysine ligase,UDP-N-acetylmuramoylalanyl-D-glutamate--2,6-diaminopimelate ligase,Folylpolyglutamate synthase,UDP-N-acetylmuramyl-tripeptide synthetase,Mur ligase middle domain 843762:845231 reverse MW:54060	489	54	5.39	1		1
L2-63_01750	L2-63_01750 cystathionine gamma-synthase,Cystathionine beta-lyase family protein involved in aluminum resistance,Aluminium resistance protein 1835683:1836942 reverse MW:45805	419	45.8	5.02	1	1
L2-63_01549	sipP Signal peptidase I P,signal peptidase I,Type IV secretory pathway, protease TraF,signal peptidase I,Peptidase S26 1627033:1627674 forward MW:23746	213	23.7	4.56					1
L2-63_01007	mraZ hypothetical protein,cell division protein MraZ,protein MraZ,MraZ protein 1063669:1064088 forward MW:15525	139	15.5	6.09	1
L2-63_00875	glcR_2 HTH-type transcriptional repressor glcR,DNA-binding transcriptional regulator AgaR,Phosphotransferase system, mannose/fructose/N-acetylgalactosamine-specific component IIB,Bacterial regulatory proteins, deoR family 930736:931488 forward MW:28681	250	28.7	6.07		1
L2-63_01444	hisF Imidazole glycerol phosphate synthase subunit HisF,imidazole glycerol phosphate synthase subunit HisF,Imidazoleglycerol-phosphate synthase,imidazoleglycerol phosphate synthase, cyclase subunit,Histidine biosynthesis protein 1512375:1513130 reverse MW:26989	251	27	5.17	1	1	1
L2-63_01932	L2-63_01932 Cupin domain 2011407:2011841 reverse MW:16095	144	16.1	5.31		1	1		1
L2-63_01827	L2-63_01827 hypothetical protein,hydroxyacylglutathione hydrolase,hydroxyacylglutathione hydrolase,Metallo-beta-lactamase superfamily 1907665:1908291 reverse MW:23192	208	23.2	6.01	2	1	1
L2-63_01682	mro Aldose 1-epimerase precursor,galactose-1-epimerase,galactose mutarotase,Aldose 1-epimerase 1770749:1771816 reverse MW:39243	355	39.2	5.53			1
L2-63_01506	L2-63_01506 DegV domain-containing protein SAV1425,EDD domain protein, DegV family,Uncharacterised protein, DegV family COG1307 1583144:1584016 reverse MW:32213	290	32.2	5.87		1
L2-63_00893	hsdR_1 Type-1 restriction enzyme R protein,type I restriction enzyme EcoKI subunit R,type I site-specific deoxyribonuclease, HsdR family,Type III restriction enzyme, res subunit 953192:956389 forward MW:122197	1065	122.1	5.52	2	1				1
L2-63_00223	gpmA 2,3-bisphosphoglycerate-dependent phosphoglycerate mutase,phosphoglycerate mutase,alpha-ribazole phosphatase,Histidine phosphatase superfamily (branch 1) 240301:240834 forward MW:20108	177	20.1	6.29			1	1
L2-63_00916	L2-63_00916 Predicted acetyltransferase involved in intracellular survival and related acetyltransferases,Acetyltransferase (GNAT) family 978860:979648 forward MW:29526	262	29.5	5.41	2		1	1
L2-63_00837	rsmI Ribosomal RNA small subunit methyltransferase I,SAM-dependent 16S ribosomal RNA C1402 ribose 2'-O-methyltransferase,putative S-adenosylmethionine-dependent methyltransferase, YraL family,Tetrapyrrole (Corrin/Porphyrin) Methylases 894631:895455 reverse MW:30606	274	30.6	5.92		1		1
L2-63_01778	L2-63_01778 V-type ATP synthase subunit F,ATP synthase (F/14-kDa) subunit 1862114:1862422 forward MW:11540	102	11.5	5.53	1	1	1			1
L2-63_01683	L2-63_01683 galactose-1-phosphate uridylyltransferase,Galactose-1-phosphate uridyltransferase,galactose-1-phosphate uridylyltransferase,Galactose-1-phosphate uridyl transferase, N-terminal domain 1771833:1773344 reverse MW:57512	503	57.5	6.06	1	1
L2-63_00403	pth Peptidyl-tRNA hydrolase,peptidyl-tRNA hydrolase,Peptidyl-tRNA hydrolase,peptidyl-tRNA hydrolase,Peptidyl-tRNA hydrolase 415963:416556 reverse MW:21996	197	22	8.85		1
L2-63_02033	L2-63_02033 Putative acetyltransferase SA2342,maltose O-acetyltransferase,Acetyltransferase (isoleucine patch superfamily),sugar O-acyltransferase, sialic acid O-acetyltransferase NeuD family,Maltose acetyltransferase 2108973:2109572 reverse MW:22326	199	22.3	6.04	1
L2-63_00352	hprA Glycerate dehydrogenase,glycerate dehydrogenase,Phosphoserine aminotransferase,phosphoglycerate dehydrogenase,D-isomer specific 2-hydroxyacid dehydrogenase, NAD binding domain 353559:354506 forward MW:34466	315	34.4	5.53				1
L2-63_01620	L2-63_01620 hypothetical protein 1703457:1703681 reverse MW:8560	74	8.6	4.84		1
L2-63_00722	metH Methionine synthase,B12-dependent methionine synthase,Predicted cobalamin binding protein,methionine synthase,Homocysteine S-methyltransferase 780427:782829 forward MW:86854	800	86.8	5.2		1	1		1	1
L2-63_00911	immR_9 HTH-type transcriptional regulator immR,hypothetical protein,conserved hypothetical protein,Helix-turn-helix 973699:974025 reverse MW:12399	108	12.4	5.1	1		1
L2-63_00191	regX3_1 Sensory transduction protein regX3,DNA-binding response regulator CreB,Response regulator,phosphate regulon transcriptional regulatory protein PhoB,Response regulator receiver domain 207180:207851 forward MW:25213	223	25.2	5.4			1
L2-63_00762	L2-63_00762 hypothetical protein,Uncharacterized protein conserved in bacteria,Protein of unknown function (DUF419) 828371:828772 forward MW:15127	133	15.1	7.12		1
L2-63_01231	L2-63_01231 DNA-binding transcriptional repressor AcrR,probable dihydroxyacetone kinase regulator,Bacterial regulatory proteins, tetR family 1304137:1304751 reverse MW:23522	204	23.5	6.79		1
L2-63_02047	tagH_2 Teichoic acids export ATP-binding protein TagH,teichoic acids export protein ATP-binding subunit,ABC-type Na transport system, ATPase component,daunorubicin resistance ABC transporter, ATP-binding protein,ABC transporter 2126240:2126986 forward MW:27437	248	27.4	8.51	1	1	1
L2-63_01254	cynR Cyn operon transcriptional activator,DNA-binding transcriptional regulator CynR,aminoethylphosphonate catabolism associated LysR family transcriptional regulator,LysR substrate binding domain 1321818:1322705 forward MW:34143	295	34.1	5.25		1
L2-63_01384	tycA Tyrocidine synthase I,D-alanine--poly(phosphoribitol) ligase subunit 1,Anthranilate/para-aminobenzoate synthases component I,amino acid adenylation domain,AMP-binding enzyme 1446764:1448284 forward MW:56395	506	56.4	5.26			1
L2-63_01090	rlmH Ribosomal RNA large subunit methyltransferase H,rRNA large subunit methyltransferase,Uncharacterized conserved protein,rRNA large subunit m3Psi methyltransferase RlmH,Predicted SPOUT methyltransferase 1152527:1153012 forward MW:18317	161	18.3	8.97	1	1
L2-63_00864	L2-63_00864 hypothetical protein 918392:918568 reverse MW:7156	58	7.2	7.25		2		1		2
L2-63_01633	rasP Zinc metalloprotease rasP,zinc metallopeptidase RseP,Translation elongation factor Ts,RIP metalloprotease RseP,Peptidase family M50 1718180:1719565 reverse MW:51133	461	51.1	5.26	1
L2-63_00215	thiM Hydroxyethylthiazole kinase,hydroxyethylthiazole kinase,Uncharacterized conserved protein,hydroxyethylthiazole kinase,Hydroxyethylthiazole kinase family 233019:233840 forward MW:28769	273	28.8	5	1
L2-63_00890	L2-63_00890 hypothetical protein 948173:949306 reverse MW:41195	377	41.2	5.02
L2-63_01224	L2-63_01224 V-type ATP synthase subunit E,ATP synthase (E/31 kDa) subunit 1294339:1294920 reverse MW:21987	193	22	5.31	1	1	1			1
L2-63_01866	relG Toxin RelG,addiction module toxin, RelE/StbE family,Plasmid stabilisation system protein 1948253:1948525 reverse MW:10740	90	10.7	9.63	1	1
L2-63_00686	macB_2 Macrolide export ATP-binding/permease protein MacB,macrolide transporter ATP-binding /permease protein,Predicted ABC-type transport system involved in lysophospholipase L1 biosynthesis, ATPase component,lipoprotein releasing system, ATP-binding protein,ABC transporter 734679:735350 reverse MW:24528	223	24.5	5.87	1
L2-63_01181	eno_1 Enolase,enolase,L-alanine-DL-glutamate epimerase and related enzymes of enolase superfamily,phosphopyruvate hydratase,Enolase, C-terminal TIM barrel domain 1253990:1255288 forward MW:46342	432	46.3	5.11	1
L2-63_00643	cobB NAD-dependent deacetylase,NAD-dependent deacetylase,Sir2 family 691949:692674 forward MW:26714	241	26.7	7.08		1			1
L2-63_00879	L2-63_00879 Protein of unknown function (DUF2712) 937158:937604 forward MW:16764	148	16.8	6.16
L2-63_00766	L2-63_00766 hypothetical protein 832153:832341 reverse MW:7394	62	7.4	6.29		1
L2-63_00577	L2-63_00577 Predicted membrane protein,Bacterial membrane protein YfhO 622492:625230 reverse MW:102111	912	102	6.79	1		1
L2-63_00602	rpmH 50S ribosomal protein L34,50S ribosomal protein L34,Ribosomal protein L34,ribosomal protein L34,Ribosomal protein L34 645121:645255 reverse MW:5384	44	5.4	12.12	1	1		1
L2-63_01410	L2-63_01410 hypothetical protein 1474319:1474915 reverse MW:21931	198	21.9	5.1	1	1	1
L2-63_01293	hcpC Putative beta-lactamase hcpC precursor,Sel1 repeat 1352135:1352710 forward MW:21341	191	21.3	9.41	1		1
L2-63_00757	metG Methionine--tRNA ligase,methionyl-tRNA synthetase,Methionyl-tRNA synthetase,methionine--tRNA ligase,tRNA synthetases class I (M) 821052:822998 reverse MW:73515	648	73.5	5.94				1
L2-63_00754	L2-63_00754 Sortase (surface protein transpeptidase),sortase, marine proteobacterial type,Sortase family 818192:818917 forward MW:26748	241	26.7	5.64	1		1	1	1
L2-63_01142	hemC Porphobilinogen deaminase,porphobilinogen deaminase,Uroporphyrinogen-III synthase,porphobilinogen deaminase,Porphobilinogen deaminase, dipyromethane cofactor binding domain 1211880:1212740 forward MW:31406	286	31.4	8.09		1		1		1
L2-63_00567	L2-63_00567 Helix-turn-helix domain 612377:612601 reverse MW:8583	74	8.6	7.18		1	1
L2-63_00061	L2-63_00061 Adenine deaminase,adenosine deaminase,Adenosine deaminase,adenosine deaminase,Adenosine/AMP deaminase 63433:64380 reverse MW:36192	315	36.2	5.24	1	1				1
L2-63_00133	glcR_1 HTH-type transcriptional repressor glcR,DNA-binding transcriptional regulator AgaR,Phosphotransferase system, mannose/fructose/N-acetylgalactosamine-specific component IIB,Bacterial regulatory proteins, deoR family 152055:152822 reverse MW:28116	255	28.1	6.09	1
L2-63_00913	thyX Thymidylate synthase thyX,FAD-dependent thymidylate synthase,thymidylate synthase, flavin-dependent,Thymidylate synthase complementing protein 976496:977302 forward MW:30099	268	30.1	7.3	1
L2-63_01485	ispE 4-diphosphocytidyl-2-C-methyl-D-erythritol kinase,4-diphosphocytidyl-2-C-methyl-D-erythritol kinase,Archaeal shikimate kinase,4-(cytidine 5'-diphospho)-2-C-methyl-D-erythritol kinase,GHMP kinases N terminal domain 1552738:1553607 forward MW:31052	289	31	6.71	1
L2-63_00749	rfbF Glucose-1-phosphate cytidylyltransferase,glucose-1-phosphate adenylyltransferase,CTP:phosphocholine cytidylyltransferase involved in choline phosphorylation for cell surface LPS epitopes,glucose-1-phosphate cytidylyltransferase,Nucleotidyl transferase 813797:814576 reverse MW:30029	259	30	6.54	1
L2-63_00988	L2-63_00988 hypothetical protein,hypothetical protein,Predicted RNA-binding protein (contains KH domain) 1048480:1048713 reverse MW:8341	77	8.3	5.16		1	1		1	1
L2-63_00315	L2-63_00315 probable dihydroxyacetone kinase regulator,Bacterial regulatory proteins, tetR family 317968:318534 reverse MW:21648	188	21.6	5.44
L2-63_01867	L2-63_01867 hypothetical protein 1948522:1948743 reverse MW:8613	73	8.6	4.6		1	1
L2-63_01535	miaB (Dimethylallyl)adenosine tRNA methylthiotransferase MiaB,(dimethylallyl)adenosine tRNA methylthiotransferase,tRNA-i(6)A37 thiotransferase enzyme MiaB,Radical SAM superfamily 1610689:1612092 forward MW:53325	467	53.3	6.89		1	2
L2-63_00419	L2-63_00419 hypothetical protein 430912:431277 reverse MW:13730	121	13.7	6.65	1		1
L2-63_01478	L2-63_01478 hypothetical protein,Uncharacterized protein conserved in bacteria,Protein of unknown function (DUF1292) 1545384:1545680 reverse MW:11556	98	11.5	3.65
L2-63_00967	trmB tRNA (guanine-N(7)-)-methyltransferase,tRNA (guanine-N(7)-)-methyltransferase,tRNA (guanine-N(7)-)-methyltransferase,Putative methyltransferase 1030888:1031556 reverse MW:26132	222	26.1	7.81			1
L2-63_00393	L2-63_00393 hypothetical protein,Protein of unknown function (DUF795) 402702:403838 reverse MW:41030	378	41	6.65	1
L2-63_00208	L2-63_00208 transcriptional regulatory protein PtsJ,phosphonate metabolism transcriptional regulator PhnF,Bacterial regulatory proteins, gntR family 227797:228174 reverse MW:13943	125	13.9	8.63		1
L2-63_01832	argR Arginine hydroxamate resistance protein,arginine repressor,arginine repressor,Arginine repressor, C-terminal domain 1914718:1915164 reverse MW:16134	148	16.1	6.57			1
L2-63_00002	ymdB O-acetyl-ADP-ribose deacetylase,RNase III inhibitor,Macro domain 2009:2986 forward MW:36435	325	36.4	6.11	1
L2-63_00696	L2-63_00696 hypothetical protein 744390:744587 forward MW:7327	65	7.3	9.77		1	1		1	1
L2-63_02075	L2-63_02075 addiction module antitoxin, RelB/DinJ family,RelB antitoxin 2148193:2148561 reverse MW:13809	122	13.8	6.68		1
L2-63_01055	xpt Xanthine phosphoribosyltransferase,xanthine phosphoribosyltransferase,xanthine phosphoribosyltransferase,Phosphoribosyl transferase domain 1109508:1110086 reverse MW:21166	192	21.2	8.21			1
L2-63_00446	L2-63_00446 hypothetical protein 459673:460728 forward MW:39566	351	39.5	4.96
L2-63_01338	L2-63_01338 hypothetical protein 1395516:1395773 forward MW:9701	85	9.7	6.8			1			1
L2-63_02045	potD Spermidine/putrescine-binding periplasmic protein precursor,spermidine/putrescine ABC transporter periplasmic substrate-binding protein,ABC-type thiamine transport system, periplasmic component,Bacterial extracellular solute-binding protein 2123944:2125032 forward MW:41191	362	41.2	4.45
L2-63_00618	L2-63_00618 rod shape-determining protein MreC,rod shape-determining protein MreC,rod shape-determining protein MreC 664339:665094 forward MW:27659	251	27.6	5.03	1
L2-63_00453	L2-63_00453 methyltransferase, FkbM family 467122:468189 forward MW:40006	355	40	5.72		1	1
L2-63_01454	L2-63_01454 hypothetical protein,Uncharacterized protein conserved in bacteria,Domain of unknown function (DUF370) 1522693:1522950 forward MW:9260	85	9.3	5.87	1
L2-63_01856	L2-63_01856 oxaloacetate decarboxylase subunit gamma,Na -transporting methylmalonyl-CoA/oxaloacetate decarboxylase, gamma subunit,sodium pump decarboxylases, gamma subunit,Oxaloacetate decarboxylase, gamma chain 1937910:1938332 reverse MW:14558	140	14.5	9.5	1	1	1	1	1
L2-63_00878	adeC Adenine deaminase,cryptic adenine deaminase,N-acyl-D-aspartate/D-glutamate deacylase,adenine deaminase,Amidohydrolase family 934848:936632 forward MW:64376	594	64.3	5.86		1
L2-63_01141	cysG_1 Siroheme synthase,precorrin-2 dehydrogenase,Uroporphyrinogen-III methylase,siroheme synthase, N-terminal domain 1211275:1211883 forward MW:22869	202	22.9	5	1
L2-63_00556	crp cAMP regulatory protein,DNA-binding transcriptional dual regulator Crp,Predicted signal-transduction protein containing cAMP-binding and CBS domains,global nitrogen regulator NtcA,Cyclic nucleotide-binding domain 595859:596512 reverse MW:24232	217	24.2	8.02	1	1
L2-63_01168	spoIIAA_2 Stage II sporulation protein AA,Anti-anti-sigma regulatory factor (antagonist of anti-sigma factor),anti-anti-sigma factor,STAS domain 1241266:1241574 reverse MW:11313	102	11.3	4.97
L2-63_00495	prpC 2-methylcitrate synthase,citrate synthase,2-methylcitrate synthase/citrate synthase II,Citrate synthase 518723:520087 reverse MW:51555	454	51.5	6.54		1		1		1
L2-63_00689	rbfA Ribosome-binding factor A,ribosome-binding factor A,ribosome-binding factor A,Ribosome-binding factor A 737692:738069 reverse MW:14316	125	14.3	5.81	1	1
L2-63_01445	hisH1 Imidazole glycerol phosphate synthase subunit HisH 1,imidazole glycerol phosphate synthase subunit HisH,Imidazoleglycerol-phosphate synthase,imidazole glycerol phosphate synthase, glutamine amidotransferase subunit,Glutamine amidotransferase class-I 1513133:1513756 reverse MW:22719	207	22.7	5.9		1
L2-63_01625	hisB Imidazoleglycerol-phosphate dehydratase,imidazoleglycerol-phosphate dehydratase,Imidazoleglycerol-phosphate dehydratase,Imidazoleglycerol-phosphate dehydratase 1706519:1707097 reverse MW:21343	192	21.3	6.14	1
L2-63_01521	smc Chromosome partition protein Smc,chromosome segregation protein,ATPase involved in DNA repair,chromosome segregation protein SMC,RecF/RecN/SMC N terminal domain 1597417:1600992 forward MW:134663	1191	134.6	5.21	1	1
L2-63_01015	L2-63_01015 cell division protein FtsQ,POTRA domain, FtsQ-type 1073192:1074604 forward MW:52602	470	52.6	8.31
L2-63_01516	topA DNA topoisomerase 1,DNA topoisomerase I,Zn-finger domain associated with topoisomerase type I,DNA topoisomerase I,DNA topoisomerase 1591317:1593407 forward MW:78600	696	78.6	8.78		1
L2-63_00415	L2-63_00415 Mu-like prophage protein gp45 429000:429329 reverse MW:11275	109	11.3	7.12	1
L2-63_01826	hemZ Oxygen-independent coproporphyrinogen-III oxidase 2,coproporphyrinogen III oxidase,Putative heme iron utilization protein,coproporphyrinogen dehydrogenase HemZ,Radical SAM superfamily 1906224:1907663 reverse MW:54933	479	54.9	6.19	1		1		1
L2-63_01131	L2-63_01131 hypothetical protein 1202018:1202410 forward MW:14492	130	14.5	7.62		1	1
L2-63_00102	L2-63_00102 DNA methylase,SNF2 family N-terminal domain 104030:110206 reverse MW:234094	2058	233.9	5.22		1	1			2
L2-63_02010	L2-63_02010 hypothetical protein 2093176:2093865 forward MW:27166	229	27.1	5.08
L2-63_01270	L2-63_01270 FtsX-like permease family 1333987:1336230 forward MW:85303	747	85.2	5.66	1	1
L2-63_01759	pcrA ATP-dependent DNA helicase pcrA,DNA-dependent helicase II,Superfamily I DNA and RNA helicases,ATP-dependent DNA helicase PcrA,UvrD/REP helicase 1844918:1847167 reverse MW:84046	749	84	5.88
L2-63_01864	L2-63_01864 hypothetical protein 1947179:1947385 forward MW:7939	68	7.9	9.32		1
L2-63_00135	nrdD Anaerobic ribonucleoside-triphosphate reductase,anaerobic ribonucleoside triphosphate reductase,anaerobic ribonucleoside-triphosphate reductase,ATP cone domain 154127:156298 forward MW:82964	723	82.9	6.39		1
L2-63_01945	L2-63_01945 Predicted transcriptional regulator 2026931:2027161 forward MW:8870	76	8.9	5.01	1
L2-63_01764	L2-63_01764 DnaD domain protein,Replication initiation and membrane attachment 1849100:1850197 reverse MW:41100	365	41.1	5.41	1
L2-63_01061	gcp_1 t(6)A37 threonylcarbamoyladenosine biosynthesis protein,UGMP family protein,Transcription initiation factor TFIID, subunit TAF12 (also component of histone acetyltransferase SAGA),putative glycoprotease GCP,Glycoprotease family 1116764:1117774 forward MW:36043	336	36	6.29	1
L2-63_01983	metE 5-methyltetrahydropteroyltriglutamate--homocysteine methyltransferase,5-methyltetrahydropteroyltriglutamate--homocysteine methyltransferase,5-methyltetrahydropteroyltriglutamate--homocysteine S-methyltransferase,Cobalamin-independent synthase, Catalytic domain 2065468:2066580 reverse MW:42002	370	42	5.55				1		1
L2-63_01228	L2-63_01228 Protein involved in cell division,mobile mystery protein B,Fic/DOC family 1297998:1298996 reverse MW:38703	332	38.7	7.55		1
L2-63_01775	L2-63_01775 V-type ATP synthase subunit C,ATP synthase A1, C subunit,ATP synthase (C/AC39) subunit 1858629:1859663 forward MW:39817	344	39.8	8.94
L2-63_01087	ziaR Transcriptional repressor smtB homolog,DNA-binding transcriptional repressor ArsR,Uncharacterized protein conserved in archaea,Bacterial regulatory protein, arsR family 1149255:1149572 reverse MW:12327	105	12.3	5.29		1	1
L2-63_01302	ssb Helix-destabilizing protein,single-stranded DNA-binding protein,single-stranded DNA-binding protein,Single-strand binding protein family 1360117:1360617 forward MW:18320	166	18.3	5.12		1
L2-63_00297	L2-63_00297 phosphoglycolate phosphatase,phosphoglycolate phosphatase, bacterial,haloacid dehalogenase-like hydrolase 299583:300218 reverse MW:23738	211	23.7	5.01	1
L2-63_00991	L2-63_00991 hypothetical protein,putative DNA-binding protein,Uncharacterized protein conserved in bacteria,RNA polymerase sigma factor, sigma-70 family,Putative helix-turn-helix protein, YlxM / p13 like 1050488:1050838 reverse MW:13194	116	13.2	4.51			1
L2-63_01230	swrC Swarming motility protein SwrC,multidrug efflux system subunit MdtC,Predicted exporter,heavy metal efflux pump, CzcA family,AcrB/AcrD/AcrF family 1299977:1304014 reverse MW:145360	1345	145.3	4.86
L2-63_00326	lysS Lysine--tRNA ligase,lysyl-tRNA synthetase,Aspartyl/asparaginyl-tRNA synthetases,lysine--tRNA ligase,tRNA synthetases class II (D, K and N) 327143:329056 reverse MW:72548	637	72.5	5.33
L2-63_00066	L2-63_00066 Protein of unknown function (DUF3801) 68327:68800 forward MW:17761	157	17.8	10.17	1		2
L2-63_00925	nfo Probable endonuclease 4,endonuclease IV,Endonuclease IV,apurinic endonuclease (APN1),Xylose isomerase-like TIM barrel 988174:989007 forward MW:31023	277	31	5.66		1
L2-63_01376	L2-63_01376 Putative multidrug export ATP-binding/permease protein SAV1866,cyclic beta-1,2-glucan ABC transporter,ABC-type bacteriocin/lantibiotic exporters, contain an N-terminal double-glycine peptidase domain,ABC transporter, permease/ATP-binding protein,ABC transporter transmembrane region 1438799:1440547 forward MW:63776	582	63.7	6.6		1			1
L2-63_00599	yidC Oxa1Ec,membrane protein insertase,membrane protein insertase, YidC/Oxa1 family,60Kd inner membrane protein 643452:644459 reverse MW:37819	335	37.8	9.06
L2-63_00502	L2-63_00502 hypothetical protein 532620:533648 reverse MW:37548	342	37.5	6.1		1
L2-63_00437	gpr Germination protease precursor,germination protease,GPR endopeptidase,Germination protease 448572:449447 forward MW:31539	291	31.5	8.78				1
L2-63_00376	L2-63_00376 Predicted flavin-nucleotide-binding protein,PPOX class probable F420-dependent enzyme,Pyridoxamine 5'-phosphate oxidase 376172:376636 reverse MW:17336	154	17.3	8.21	1
L2-63_01531	L2-63_01531 Uncharacterized peptidase SA1530,aminopeptidase,3-dehydroquinate dehydratase II,methionine aminopeptidase, type I,Metallopeptidase family M24 1607637:1608728 forward MW:40682	363	40.7	5.36	1
L2-63_01148	dsvB Sulfite reductase, dissimilatory-type subunit beta,ferredoxin-nitrite reductase,Sulfite reductase, beta subunit (hemoprotein),sulfite reductase, subunit C,Nitrite and sulphite reductase 4Fe-4S domain 1218529:1219389 forward MW:31528	286	31.5	7.64	1		1
L2-63_01120	L2-63_01120 hypothetical protein,acyl-CoA thioesterase YbgC,acyl-CoA thioester hydrolase, YbgC/YbaW family,Thioesterase superfamily 1189337:1189780 reverse MW:17265	147	17.3	7.88	1
L2-63_01928	L2-63_01928 Predicted ATPase 2007266:2008621 reverse MW:53245	451	53.2	6.07	1
L2-63_01551	rbgA Ribosome biogenesis GTPase A,GTPase YlqF,Predicted GTPase,ribosome biogenesis GTP-binding protein YlqF,GTPase of unknown function 1628382:1629254 forward MW:32794	290	32.8	9.58		1	1
L2-63_00337	L2-63_00337 hypothetical protein 338506:338895 reverse MW:13818	129	13.8	4.77	1	1	1
L2-63_01333	dnaC_1 Replicative DNA helicase,replicative DNA helicase,Replicative DNA helicase,replicative DNA helicase,DnaB-like helicase C terminal domain 1387132:1388505 forward MW:51055	457	51	5.17	1
L2-63_01850	secDF_1 hypothetical protein,preprotein translocase subunit SecF,protein-export membrane protein SecF,Protein export membrane protein 1930715:1931740 reverse MW:37504	341	37.5	8.24				1
L2-63_01013	murG UDP-N-acetylglucosamine--N-acetylmuramyl-(pentapeptide) pyrophosphoryl-undecaprenol N-acetylglucosamine transferase,undecaprenyldiphospho-muramoylpentapeptide beta-N- acetylglucosaminyltransferase,Predicted glycosyl transferase,undecaprenyldiphospho-muramoylpentapeptide beta-N-acetylglucosaminyltransferase,Glycosyltransferase family 28 C-terminal domain 1070679:1071800 forward MW:40601	373	40.6	9.11		1
L2-63_01933	L2-63_01933 flavodoxin,Flavodoxin 2011862:2012368 reverse MW:18670	168	18.7	6.01		1
L2-63_00796	btuR Cob(I)yrinic acid a,c-diamide adenosyltransferase,cob(I)alamin adenolsyltransferase/cobinamide ATP-dependent adenolsyltransferase,Ferredoxin,cob(I)yrinic acid a,c-diamide adenosyltransferase,ATP:corrinoid adenosyltransferase BtuR/CobO/CobP 869580:870095 reverse MW:19142	171	19.1	6.28		1
L2-63_00568	L2-63_00568 hypothetical protein 612724:613683 forward MW:37428	319	37.4	8.82	1
L2-63_00291	ispF 2-C-methyl-D-erythritol 2,4-cyclodiphosphate synthase,2-C-methyl-D-erythritol 2,4-cyclodiphosphate synthase,2C-methyl-D-erythritol 2,4-cyclodiphosphate synthase,2-C-methyl-D-erythritol 2,4-cyclodiphosphate synthase,YgbB family 292676:293149 forward MW:17144	157	17.1	6.28	1
L2-63_00173	xynZ Endo-1,4-beta-xylanase Z precursor,enterobactin/ferric enterobactin esterase,Predicted hydrolase of the alpha/beta superfamily,Putative esterase 187799:188581 forward MW:29830	260	29.8	4.59			1
L2-63_02103	L2-63_02103 Type IV secretory pathway, VirB4 components,type-IV secretion system protein TraC,AAA-like domain 2166263:2168701 forward MW:91120	812	91.1	7.18				1		1
L2-63_00197	hcp Hydroxylamine reductase,hybrid cluster protein,hydroxylamine reductase,Prismane/CO dehydrogenase family 214950:216623 forward MW:62240	557	62.2	5.66			1		1	1
L2-63_01798	L2-63_01798 autoinducer 2 ABC transporter permease LsrC,ABC-type uncharacterized transport system, permease component,Branched-chain amino acid transport system / permease component 1880630:1881595 reverse MW:34100	321	34.1	9.6
L2-63_00626	L2-63_00626 hypothetical protein 672406:673191 forward MW:29576	261	29.6	6.55		1
L2-63_01377	yheH Probable multidrug resistance ABC transporter ATP-binding/permease protein YheH,lipid transporter ATP-binding/permease protein,ABC-type bacteriocin/lantibiotic exporters, contain an N-terminal double-glycine peptidase domain,lipid A export permease/ATP-binding protein MsbA,ABC transporter transmembrane region 1440550:1442448 forward MW:70834	632	70.8	7.8
L2-63_00150	accA Acetyl-coenzyme A carboxylase carboxyl transferase subunit alpha,acetyl-CoA carboxylase carboxyltransferase subunit alpha,Acetyl-CoA carboxylase, carboxyltransferase component (subunits alpha and beta),acetyl-CoA carboxylase, carboxyl transferase, alpha subunit,Acetyl co-enzyme A carboxylase carboxyltransferase alpha subunit 170844:171626 forward MW:28843	260	28.8	6	1
L2-63_01091	L2-63_01091 Fibronectin-binding protein A N-terminus (FbpA) 1153027:1154766 forward MW:65715	579	65.7	8.21
L2-63_01616	L2-63_01616 Uncharacterized protein conserved in bacteria,Bacterial Ig-like domain (group 2) 1698314:1700233 reverse MW:69667	639	69.6	6.4					1
L2-63_01028	L2-63_01028 hypothetical protein 1085687:1086940 forward MW:48551	417	48.5	7.39	1
L2-63_00574	lptB_1 Lipopolysaccharide export system ATP-binding protein LptB,nodulation factor exporter subunit NodI,ABC-type Na transport system, ATPase component,gliding motility-associated ABC transporter ATP-binding subunit GldA,ABC transporter 619506:620462 reverse MW:35006	318	35	7.91
L2-63_00717	L2-63_00717 hypothetical protein 774733:775641 forward MW:33550	302	33.5	4.92					1
L2-63_01144	hemB Delta-aminolevulinic acid dehydratase,delta-aminolevulinic acid dehydratase,Delta-aminolevulinic acid dehydratase,Delta-aminolevulinic acid dehydratase 1214222:1215193 forward MW:35941	323	35.9	5.19	1		1
L2-63_00935	fieF Ferrous-iron efflux pump FieF,ferrous iron efflux protein F,Predicted Co/Zn/Cd cation transporters,cation diffusion facilitator family transporter,Cation efflux family 999524:1000696 forward MW:42613	390	42.6	5.22
L2-63_01140	hemA Glutamyl-tRNA reductase,glutamyl-tRNA reductase,Glutamyl-tRNA reductase,glutamyl-tRNA reductase,Glutamyl-tRNAGlu reductase, N-terminal domain 1210136:1211275 forward MW:42305	379	42.3	5.67		2		1	1
L2-63_01660	cca CCA-adding enzyme,tRNA CCA-pyrophosphorylase,Uncharacterized conserved protein,CCA tRNA nucleotidyltransferase,Poly A polymerase head domain 1743978:1745324 reverse MW:51073	448	51	6.95		1	1
L2-63_00512	L2-63_00512 hypothetical protein 544267:545082 forward MW:30984	271	31	5.24				1
L2-63_00222	L2-63_00222 nicotinamidase/pyrazinamidase,Isochorismatase family 239644:240144 reverse MW:18367	166	18.4	5.22	1	1	1
L2-63_01468	prkC_3 Serine/threonine-protein kinase PrkC,Predicted ATPase,PASTA domain 1535473:1537107 forward MW:60298	544	60.3	5.33
L2-63_00592	parB_2 Probable chromosome-partitioning protein parB,plasmid partitioning protein RepB,ParB/RepB/Spo0J family partition protein,ParB-like nuclease domain 635559:636407 reverse MW:31201	282	31.2	5.52		1
L2-63_01370	L2-63_01370 hypothetical protein 1434198:1434848 forward MW:24212	216	24.2	9.41				1
L2-63_01572	ecfT_1 Energy-coupling factor transporter transmembrane protein EcfT,ABC-type cobalt transport system, permease component CbiQ and related transporters,Cobalt transport protein 1653399:1654289 reverse MW:33727	296	33.7	9.83
L2-63_01048	L2-63_01048 hypothetical protein 1104525:1105220 forward MW:25920	231	25.9	7.47				1
L2-63_01198	L2-63_01198 hypothetical protein 1272237:1272953 reverse MW:27346	238	27.3	4.98
L2-63_01077	gcdC Glutaconyl-CoA decarboxylase subunit gamma,putative acetyl-CoA carboxylase biotin carboxyl carrier protein subunit,Acetyl/propionyl-CoA carboxylase, alpha subunit,oxaloacetate decarboxylase alpha subunit,Biotin-requiring enzyme 1133796:1134161 forward MW:11845	121	11.8	5.06
L2-63_00596	mnmG Glucose-inhibited division protein A,tRNA uridine 5-carboxymethylaminomethyl modification enzyme GidA,Proteins involved in synaptic transmission and general secretion, Sec1 family,tRNA uridine 5-carboxymethylaminomethyl modification enzyme GidA,Glucose inhibited division protein A 639345:641219 reverse MW:69915	624	69.9	6.24	1
L2-63_01227	L2-63_01227 V-type ATP synthase subunit H 1297455:1297766 reverse MW:11599	103	11.6	6.76			1
L2-63_01958	L2-63_01958 hypothetical protein 2042799:2043326 reverse MW:18995	175	19	7.84		1
L2-63_01547	rluD_1 Ribosomal large subunit pseudouridine synthase D,23S rRNA pseudouridine synthase D,pseudouridine synthase, RluA family,RNA pseudouridylate synthase 1625455:1626375 forward MW:34275	306	34.3	8	1	1	1
L2-63_01704	L2-63_01704 Predicted outer membrane protein,Cna protein B-type domain 1794264:1798505 forward MW:153793	1413	153.7	4.75		1
L2-63_01845	yetF_2 hypothetical protein,Protein of unknown function (DUF421) 1926930:1927646 forward MW:26606	238	26.6	9.29	1	8	1		1	1
L2-63_00211	L2-63_00211 Glycine/sarcosine N-methyltransferase,bifunctional 3-demethylubiquinone-9 3-methyltransferase/ 2-octaprenyl-6-hydroxy phenol methylase,Predicted methyltransferase (contains TPR repeat),magnesium protoporphyrin O-methyltransferase,Methyltransferase domain 229674:230450 forward MW:29624	258	29.6	4.7	1
L2-63_00273	L2-63_00273 hypothetical protein 280076:280849 forward MW:27820	257	27.8	7.01				2
L2-63_00010	htpG High temperature protein G,heat shock protein 90,Molecular chaperone, HSP90 family,Hsp90 protein 12649:14529 reverse MW:72047	626	72	5.05	1
L2-63_01205	fabZ_2 (3R)-hydroxymyristoyl-[acyl-carrier-protein] dehydratase,(3R)-hydroxymyristoyl-ACP dehydratase,beta-hydroxyacyl-(acyl-carrier-protein) dehydratase FabZ,FabA-like domain 1276639:1277094 reverse MW:16875	151	16.9	5.58		1
L2-63_00213	L2-63_00213 Predicted membrane protein 231772:232608 reverse MW:30415	278	30.4	4.68
L2-63_02122	L2-63_02122 Resolvase, N terminal domain 2186657:2188333 forward MW:65254	558	65.2	7.53		1			1
L2-63_01909	L2-63_01909 hypothetical protein 1990221:1990712 reverse MW:18570	163	18.6	8.63		1
L2-63_00500	L2-63_00500 repeat,Listeria-Bacteroides repeat domain (List_Bact_rpt) 526376:530803 reverse MW:160297	1475	160.2	5.52				1
L2-63_00873	ydjH Uncharacterized sugar kinase ydjH,ribokinase,Uncharacterized protein conserved in bacteria,ribokinase,pfkB family carbohydrate kinase 928539:929510 forward MW:35241	323	35.2	5.03				1
L2-63_00104	L2-63_00104 hypothetical protein 110475:111182 reverse MW:27720	235	27.7	6.93	1
L2-63_01337	uvrA Excinuclease ABC subunit A,excinuclease ABC subunit A,Predicted ABC-type transport system involved in lysophospholipase L1 biosynthesis, ATPase component,excinuclease ABC subunit A,ABC transporter 1392580:1395399 forward MW:103081	939	103	7.56
L2-63_00203	qseC Sensor protein qseC,sensory histidine kinase CreC,Predicted periplasmic ligand-binding sensor domain,phosphate regulon sensor kinase PhoR,Histidine kinase-, DNA gyrase B-, and HSP90-like ATPase 220533:222251 forward MW:66358	572	66.3	5.22
L2-63_00886	dgt Deoxyguanosinetriphosphate triphosphohydrolase,deoxyguanosinetriphosphate triphosphohydrolase-like protein,putative dGTPase,HD domain 943327:944790 forward MW:56144	487	56.1	6.79
L2-63_01918	L2-63_01918 hypothetical protein 2000268:2000441 forward MW:6878	57	6.9	5.01					1	1
L2-63_01810	L2-63_01810 stage III sporulation protein SpoAB,stage III sporulation protein AB,Stage III sporulation protein AB (spore_III_AB) 1892452:1892946 reverse MW:18375	164	18.4	6.14
L2-63_01595	L2-63_01595 Helix-turn-helix domain 1677280:1677528 reverse MW:9181	82	9.2	8.53			1
L2-63_01425	yccM Putative electron transport protein yccM,quinol dehydrogenase membrane component,Uncharacterized Fe-S center protein,ferredoxin-type protein, NapH/MauN family,4Fe-4S binding domain 1487233:1488195 reverse MW:35094	320	35.1	9.16		1
L2-63_01242	L2-63_01242 Resolvase, N terminal domain 1310652:1311854 reverse MW:45971	400	45.9	9.11				1
L2-63_00065	L2-63_00065 hypothetical protein 67346:68290 forward MW:35705	314	35.7	5.88					1
L2-63_00615	yhbU_1 Uncharacterized protease yhbU precursor,putative protease,Collagenase and related proteases,Peptidase family U32 660404:662467 forward MW:76286	687	76.2	8.13						1
L2-63_01590	L2-63_01590 Putative multidrug export ATP-binding/permease protein SAV1866,cyclic beta-1,2-glucan ABC transporter,ABC-type bacteriocin/lantibiotic exporters, contain an N-terminal double-glycine peptidase domain,lipid A export permease/ATP-binding protein MsbA,ABC transporter 1672431:1674164 reverse MW:63531	577	63.5	7.33			1
L2-63_00186	pstS Phosphate-binding protein pstS precursor,phosphate ABC transporter periplasmic substrate-binding protein PstS,phosphate binding protein,PBP superfamily domain 202883:203800 forward MW:31496	305	31.5	4.87				1
L2-63_00062	L2-63_00062 hypothetical protein 64577:64801 reverse MW:8548	74	8.5	4.88
L2-63_00666	L2-63_00666 hypothetical protein 710542:711369 reverse MW:31240	275	31.2	4.28		1
L2-63_01795	L2-63_01795 hypothetical protein 1874636:1878226 reverse MW:133274	1196	133.2	5.12		1
L2-63_00040	L2-63_00040 conjugal transfer ATP-binding protein TraC,Type IV secretory pathway, VirB4 components,type-IV secretion system protein TraC,AAA-like domain 43852:46185 reverse MW:88797	777	88.7	6.1
L2-63_02081	traG_2 Conjugal transfer protein traG,type IV secretion system protein VirD4,Type IV secretory pathway, VirD4 components,type IV conjugative transfer system coupling protein TraD,TraM recognition site of TraD and TraG 2151697:2152461 forward MW:28907	254	28.9	4.92
L2-63_01263	L2-63_01263 hypothetical protein 1328516:1328983 forward MW:17132	155	17.1	4.41
L2-63_02012	L2-63_02012 AlwI restriction endonuclease 2096225:2096926 reverse MW:27355	233	27.3	5

## Sheet: Proteins&Peptides
Protein FDR Confidence: Combined	Accession	Description	Exp. q-value: Combined	Sum PEP Score	Coverage [%]	# Peptides	# PSMs	# Unique Peptides	# AAs	MW [kDa]	calc. pI	# Peptides (by Search Engine): A2 Sequest HT (Sample 1)	# Peptides (by Search Engine): B2 Sequest HT (Sample 2)	# Peptides (by Search Engine): C2 Sequest HT (Sample 3)	# Peptides (by Search Engine): D2 Sequest HT (Sample 4)	# Peptides (by Search Engine): E2 Sequest HT (Sample 5)	# Peptides (by Search Engine): F2 Sequest HT (Sample 6)	# Peptides (by Search Engine): G2 Sequest HT (Sample 7)	# Peptides (by Search Engine): H2 Sequest HT (Sample 8)	# Peptides (by Search Engine): I2 Sequest HT (Sample 9)	# PSMs (by Search Engine): A2 Sequest HT (Sample 1)	# PSMs (by Search Engine): B2 Sequest HT (Sample 2)	# PSMs (by Search Engine): C2 Sequest HT (Sample 3)	# PSMs (by Search Engine): D2 Sequest HT (Sample 4)	# PSMs (by Search Engine): E2 Sequest HT (Sample 5)	# PSMs (by Search Engine): F2 Sequest HT (Sample 6)	# PSMs (by Search Engine): G2 Sequest HT (Sample 7)	# PSMs (by Search Engine): H2 Sequest HT (Sample 8)	# PSMs (by Search Engine): I2 Sequest HT (Sample 9)	Abundance: F1: Sample, 1	Abundance: F2: Sample, 2	Abundance: F3: Sample, 3	Abundance: F4: Sample, 4	Abundance: F5: Sample, 5	Abundance: F6: Sample, 6	Abundance: F7: Sample, 7	Abundance: F8: Sample, 8	Abundance: F9: Sample, 9	Abundances Count: F1: Sample, 1	Abundances Count: F2: Sample, 2	Abundances Count: F3: Sample, 3	Abundances Count: F4: Sample, 4	Abundances Count: F5: Sample, 5	Abundances Count: F6: Sample, 6	Abundances Count: F7: Sample, 7	Abundances Count: F8: Sample, 8	Abundances Count: F9: Sample, 9	Biological Process	Cellular Component
High	L2-63_00682	malS Alpha-amylase precursor,alpha-amylase,Maltooligosyl trehalose synthase,alpha,alpha-phosphotrehalase,Alpha amylase, catalytic domain 725621:729691 reverse MW:144697	0	957.843	55	76	1180	76	1356	144.6	5.03	30	68	40	6	47	44	20	60	66	46	369	82	19	115	99	29	212	209	2.33287e+08	6.20171e+09	4.14554e+08	4.98751e+07	5.99268e+08	4.89763e+08	8.37847e+07	1.74645e+09	1.66777e+09	50	108	64	28	84	79	38	103	106
	Checked	Abundances (Grouped): F1	Abundances (Grouped): F2	Abundances (Grouped): F3	Abundances (Grouped): F4	Abundances (Grouped): F5	Abundances (Grouped): F6	Abundances (Grouped): F7	Abundances (Grouped): F8	Abundances (Grouped): F9	Confidence	Annotated Sequence	Modifications	Qvality PEP	Qvality q-value	# Protein Groups	# Proteins	# PSMs	Master Protein Accessions	Positions in Master Proteins	Modifications in Master Proteins	# Missed Cleavages	Theo. MH+ [Da]	Abundances (Scaled): F1: Sample, 1	Abundances (Scaled): F2: Sample, 2	Abundances (Scaled): F3: Sample, 3	Abundances (Scaled): F4: Sample, 4	Abundances (Scaled): F5: Sample, 5	Abundances (Scaled): F6: Sample, 6	Abundances (Scaled): F7: Sample, 7	Abundances (Scaled): F8: Sample, 8	Abundances (Scaled): F9: Sample, 9	Quan Info	Found in Sample: [S1] F1: Sample, 1	Found in Sample: [S2] F2: Sample, 2	Found in Sample: [S3] F3: Sample, 3	Found in Sample: [S4] F4: Sample, 4	Found in Sample: [S5] F5: Sample, 5	Found in Sample: [S6] F6: Sample, 6	Found in Sample: [S7] F7: Sample, 7	Found in Sample: [S8] F8: Sample, 8	Found in Sample: [S9] F9: Sample, 9	Confidence (by Search Engine): A2 Sequest HT (Sample 1)	Confidence (by Search Engine): B2 Sequest HT (Sample 2)	Confidence (by Search Engine): C2 Sequest HT (Sample 3)	Confidence (by Search Engine): D2 Sequest HT (Sample 4)	Confidence (by Search Engine): E2 Sequest HT (Sample 5)	Confidence (by Search Engine): F2 Sequest HT (Sample 6)	Confidence (by Search Engine): G2 Sequest HT (Sample 7)
	FALSE	26.9	356.7	49.6		43	73.2		189.6	161.1	High	[K].NGNTANDHSYGR.[T]	2xDeamidated [N3; N]	6.25648e-07	0.00015842	1	1	4	L2-63_00682	L2-63_00682 [74-85]		0	1307.52	26.9	356.7	49.6		43	73.2		189.6	161.1		Peak Found	High	High	Not Found	High	High	Not Found	Peak Found	Peak Found	n/a	High	High	n/a	High	High	n/a
	FALSE	9.9	526.5	40.9	0.9	22.1	29	1.2	147	122.6	High	[K].NGNTANDHSYGR.[T]	1xDeamidated [N]	3.38641e-08	0.00015842	1	1	16	L2-63_00682	L2-63_00682 [74-85]		0	1306.54	9.9	526.5	40.9	0.9	22.1	29	1.2	147	122.6		High	High	High	Peak Found	High	High	High	High	High	High	High	High	Low	High	High	High
	FALSE	14.4	516.7	41	0.3	42.8	25.7	1.4	132.8	124.8	High	[K].NGNTANDHSYGR.[T]		4.88252e-07	0.00015842	1	1	13	L2-63_00682	L2-63_00682 [74-85]		0	1305.56	14.4	516.7	41	0.3	42.8	25.7	1.4	132.8	124.8		High	High	High	Peak Found	High	High	Peak Found	High	High	High	High	High	n/a	High	High	n/a
	FALSE		0.4	234.2	40.4	183.1	216.2	105	55.4	65.3	High	[R].NKHVSIGAGANVK.[L]		1.59058e-08	0.00015842	1	1	63	L2-63_00682	L2-63_00682 [523-535]		1	1294.72		0.4	234.2	40.4	183.1	216.2	105	55.4	65.3		Not Found	Peak Found	High	High	High	High	High	High	High	n/a	n/a	High	High	High	High	High
	FALSE	87.5	459.7	8.3	13.8	39.6	32.3	4.5	127.8	126.5	High	[K].NGVTDQAAAVIGCNK.[N]	1xCarbamidomethyl [C13]; 1xDeamidated [N1]	4.57744e-10	0.00015842	1	1	12	L2-63_00682	L2-63_00682 [551-565]		0	1518.72	87.5	459.7	8.3	13.8	39.6	32.3	4.5	127.8	126.5		High	High	High	Peak Found	High	High	Peak Found	High	High	High	High	High	n/a	High	High	n/a
	FALSE	66.2	699.7			10.6	8.3		82.4	33	High	[K].NGVTDQAAAVIGCNK.[N]	1xCarbamidomethyl [C13]	1.16979e-06	0.00015842	1	1	9	L2-63_00682	L2-63_00682 [551-565]		0	1517.74	66.2	699.7			10.6	8.3		82.4	33		High	High	Not Found	Not Found	High	High	Not Found	High	High	High	High	n/a	n/a	High	High	n/a
	FALSE		473.1				26.1		254.5	146.3	High	[R].NGVNGTYSYAMK.[N]	2xDeamidated [N1; N4]; 1xOxidation [M11]	8.35244e-05	0.00015842	1	1	5	L2-63_00682	L2-63_00682 [1059-1070]		0	1322.56		473.1				26.1		254.5	146.3		Not Found	High	Not Found	Not Found	Not Found	Peak Found	Not Found	High	High	n/a	High	n/a	n/a	n/a	n/a	n/a
	FALSE		459.3	30.5		28.8	20.7		223.9	136.7	High	[R].NGVNGTYSYAMK.[N]	1xDeamidated [N]; 1xOxidation [M11]	3.09806e-05	0.00015842	1	1	9	L2-63_00682	L2-63_00682 [1059-1070]		0	1321.57		459.3	30.5		28.8	20.7		223.9	136.7		Not Found	High	Peak Found	Not Found	High	Peak Found	Not Found	High	High	n/a	High	Low	Low	High	n/a	n/a
	FALSE		588	28.6		20.8			113.8	148.8	High	[R].NGVNGTYSYAMK.[N]	1xOxidation [M11]	2.4755e-05	0.00015842	1	1	3	L2-63_00682	L2-63_00682 [1059-1070]		0	1320.59		588	28.6		20.8			113.8	148.8		Not Found	High	Peak Found	Not Found	Peak Found	Not Found	Not Found	High	High	n/a	High	n/a	n/a	n/a	n/a	n/a
	FALSE	46.1	450		38.4		15.5	9.6	171.7	168.8	High	[R].NGVNGTYSYAMK.[N]	2xDeamidated [N1; N4]	1.05809e-06	0.00015842	1	1	7	L2-63_00682	L2-63_00682 [1059-1070]		0	1306.56	46.1	450		38.4		15.5	9.6	171.7	168.8		High	High	Not Found	Peak Found	Not Found	Peak Found	Peak Found	High	High	High	High	n/a	Low	n/a	n/a	n/a
	FALSE	22.2	283.4	98.9		27.4	25.1		152	291.1	High	[R].NGVNGTYSYAMK.[N]	1xDeamidated [N]	5.27125e-06	0.00015842	1	1	8	L2-63_00682	L2-63_00682 [1059-1070]		0	1305.58	22.2	283.4	98.9		27.4	25.1		152	291.1		High	High	Peak Found	Not Found	High	Peak Found	Not Found	High	High	High	High	n/a	n/a	High	n/a	n/a
	FALSE		599.4	36.7		17.8	8.7		112.2	125.3	High	[R].NGVNGTYSYAMK.[N]		6.40507e-06	0.00015842	1	1	7	L2-63_00682	L2-63_00682 [1059-1070]		0	1304.59		599.4	36.7		17.8	8.7		112.2	125.3		Not Found	High	Peak Found	Not Found	High	Peak Found	Not Found	High	High	n/a	High	n/a	n/a	High	n/a	n/a
	FALSE		451.2						210	238.8	High	[K].NDTIEVTVEATNDKASSEAK.[F]	1xDeamidated [N1]	3.4658e-05	0.00015842	1	1	2	L2-63_00682	L2-63_00682 [671-690]		1	2123		451.2						210	238.8		Not Found	High	Not Found	Not Found	Not Found	Not Found	Not Found	Peak Found	Peak Found	n/a	High	n/a	n/a	n/a	n/a	n/a
	FALSE		489			65.9			107.7	237.4	High	[K].NDTIEVTVEATNDKASSEAK.[F]		1.30113e-07	0.00015842	1	1	4	L2-63_00682	L2-63_00682 [671-690]		1	2122.01		489			65.9			107.7	237.4		Not Found	High	Not Found	Not Found	Peak Found	Not Found	Not Found	High	High	n/a	High	n/a	n/a	n/a	n/a	n/a
	FALSE										High	[K].QTIMPSQSNLIHNAYSNVIK.[G]	1xDeamidated [N9]; 1xOxidation [M4]	9.62372e-05	0.00015842	1	1	1	L2-63_00682	L2-63_00682 [1189-1208]		0	2275.14										No Quan Values	Not Found	High	Not Found	Not Found	Not Found	Not Found	Not Found	Not Found	Not Found	n/a	High	n/a	n/a	n/a	n/a	n/a
	FALSE		576.2			35.1	24.2		190.8	73.8	High	[K].QTIMPSQSNLIHNAYSNVIK.[G]	1xOxidation [M4]	1.16339e-09	0.00015842	1	1	2	L2-63_00682	L2-63_00682 [1189-1208]		0	2274.15		576.2			35.1	24.2		190.8	73.8		Not Found	High	Not Found	Not Found	Peak Found	Peak Found	Not Found	High	Peak Found	n/a	High	n/a	n/a	n/a	n/a	n/a
	FALSE	23.5	505			31.1	21.9		171.2	147.3	High	[K].QTIMPSQSNLIHNAYSNVIK.[G]		4.06822e-11	0.00015842	1	1	6	L2-63_00682	L2-63_00682 [1189-1208]		0	2258.16	23.5	505			31.1	21.9		171.2	147.3		High	High	Not Found	Not Found	High	High	Not Found	High	High	High	High	n/a	n/a	High	High	n/a
	FALSE										High	[K].SAEAMIKAGEDATTAEDMNAMIADLK.[S]	1xDeamidated [N19]; 1xOxidation [M18]	2.18686e-05	0.00015842	1	1	1	L2-63_00682	L2-63_00682 [961-986]		1	2714.22										No Quan Values	Not Found	Not Found	Not Found	Not Found	Not Found	Not Found	Not Found	High	Not Found	n/a	n/a	n/a	n/a	n/a	n/a	n/a
	FALSE		900								High	[K].SAEAMIKAGEDATTAEDMNAMIADLK.[S]	1xOxidation [M]	2.90373e-06	0.00015842	1	1	3	L2-63_00682	L2-63_00682 [961-986]		1	2713.24		900									Not Found	High	Not Found	Not Found	Not Found	Not Found	Not Found	High	High	n/a	High	n/a	n/a	n/a	n/a	n/a
	FALSE		412.2		18.4	55	49		180.6	184.9	High	[K].QACVSALREWR.[S]	1xCarbamidomethyl [C3]	0.00038298	0.00015842	1	1	9	L2-63_00682	L2-63_00682 [352-362]		1	1375.69		412.2		18.4	55	49		180.6	184.9		Not Found	High	Not Found	High	High	High	Not Found	High	High	n/a	High	n/a	High	High	High	n/a
	FALSE	1.6	494.3	24.1	1	48.3	40.4	0.6	157.3	132.6	High	[K].QACVSALR.[E]	1xCarbamidomethyl [C3]	0.000394448	0.00015842	1	1	21	L2-63_00682	L2-63_00682 [352-359]		0	904.467	1.6	494.3	24.1	1	48.3	40.4	0.6	157.3	132.6		High	High	High	Peak Found	High	High	High	High	High	High	High	High	n/a	High	High	High
	FALSE		565.5	168.8					67.5	98.1	High	[K].ILAMTASDYTAESWANAQK.[V]	1xOxidation [M4]	6.96183e-11	0.00015842	1	1	4	L2-63_00682	L2-63_00682 [939-957]		0	2086.97		565.5	168.8					67.5	98.1		Not Found	High	High	Not Found	Not Found	Not Found	Not Found	High	Peak Found	n/a	High	High	n/a	n/a	n/a	n/a
	FALSE										High	[K].ILAMTASDYTAESWANAQK.[V]	1xDeamidated [N16]	0.000142084	0.00015842	1	1	1	L2-63_00682	L2-63_00682 [939-957]		0	2071.96										No Quan Values	Not Found	High	Not Found	Not Found	Not Found	Not Found	Not Found	Not Found	Not Found	n/a	High	n/a	n/a	Low	n/a	n/a
	FALSE		547			27.7			164.2	161.1	High	[K].ILAMTASDYTAESWANAQK.[V]		4.6331e-12	0.00015842	1	1	6	L2-63_00682	L2-63_00682 [939-957]		0	2070.98		547			27.7			164.2	161.1		Not Found	High	Not Found	Not Found	High	Not Found	Not Found	High	High	n/a	High	n/a	n/a	High	n/a	Low
	FALSE		459	58.1		47.8	71.4	58.2	121.9	83.7	High	[K].LKFNMADNKADGK.[Q]	1xOxidation [M5]	6.36737e-06	0.00015842	1	1	1	L2-63_00682	L2-63_00682 [1176-1188]		2	1467.73		459	58.1		47.8	71.4	58.2	121.9	83.7		Not Found	High	Peak Found	Not Found	Peak Found	Peak Found	Peak Found	Peak Found	Peak Found	n/a	High	n/a	n/a	n/a	n/a	n/a
	FALSE		533.6	47.3			64.5		114.4	140.2	High	[K].LKFNMADNKADGK.[Q]		1.47244e-05	0.00015842	1	1	5	L2-63_00682	L2-63_00682 [1176-1188]		2	1451.73		533.6	47.3			64.5		114.4	140.2		Not Found	High	High	Not Found	Not Found	Peak Found	Not Found	High	High	n/a	High	High	n/a	n/a	n/a	n/a
	FALSE		93.5			119.5	97.6		355.9	233.5	High	[K].LTVNATSNYFGSASK.[T]	1xDeamidated [N4]	1.00956e-08	0.00015842	1	1	3	L2-63_00682	L2-63_00682 [1127-1141]		0	1560.75		93.5			119.5	97.6		355.9	233.5		Not Found	Peak Found	Not Found	Not Found	High	High	Not Found	High	Peak Found	n/a	n/a	n/a	n/a	High	High	n/a
	FALSE	39.4	406.3	48.4		40.4	26.8	4.2	160.3	174.2	High	[K].LTVNATSNYFGSASK.[T]		1.91055e-10	0.00015842	1	1	45	L2-63_00682	L2-63_00682 [1127-1141]		0	1559.77	39.4	406.3	48.4		40.4	26.8	4.2	160.3	174.2		High	High	High	Not Found	High	High	High	High	High	High	High	High	n/a	High	High	High
	FALSE		763							137	High	[K].LTGAWPGVALTEK.[D]		3.11734e-07	0.00015842	1	1	2	L2-63_00682	L2-63_00682 [856-868]		0	1342.74		763							137		Not Found	High	Not Found	Not Found	Not Found	Not Found	Not Found	Not Found	High	n/a	High	n/a	n/a	n/a	n/a	n/a
	FALSE		468.8	113		16.1	42.6	12.9	146	100.7	High	[K].LTDVGEVNDHIDYKTSEEDWGK.[W]		2.83755e-10	0.00015842	1	1	2	L2-63_00682	L2-63_00682 [224-245]		1	2550.16		468.8	113		16.1	42.6	12.9	146	100.7		Not Found	High	Peak Found	Not Found	Peak Found	Peak Found	Peak Found	Peak Found	High	n/a	High	n/a	n/a	n/a	n/a	n/a
	FALSE	613.6					286.4				High	[K].LTDVGEVNDHIDYK.[T]	1xDeamidated [N8]	0.000290212	0.00015842	1	1	2	L2-63_00682	L2-63_00682 [224-237]		0	1618.76	613.6					286.4					High	High	Not Found	Not Found	Not Found	Peak Found	Not Found	Not Found	Not Found	High	High	n/a	n/a	n/a	n/a	n/a
	FALSE	13	489.7	0.6	1.6	49.2	20.2	10.8	168.5	146.3	High	[K].LTDVGEVNDHIDYK.[T]		1.37271e-10	0.00015842	1	1	37	L2-63_00682	L2-63_00682 [224-237]		0	1617.78	13	489.7	0.6	1.6	49.2	20.2	10.8	168.5	146.3		High	High	High	Peak Found	High	High	High	High	High	High	High	High	n/a	High	High	High
	FALSE	11.1	600.8		10.9	23.6	8.8	28	147.7	69.1	High	[K].IYAWNDTQK.[L]		0.000270369	0.00015842	1	1	5	L2-63_00682	L2-63_00682 [847-855]		0	1138.55	11.1	600.8		10.9	23.6	8.8	28	147.7	69.1		Peak Found	High	Not Found	Peak Found	High	High	Peak Found	High	High	n/a	High	n/a	n/a	High	High	n/a
	FALSE		900								High	[K].LNSNMGVVDGQWAVKYDSSK.[L]	1xOxidation [M5]	1.53479e-06	0.00015842	1	1	1	L2-63_00682	L2-63_00682 [1156-1175]		1	2214.05		900									Not Found	High	Not Found	Not Found	Not Found	Not Found	Not Found	Not Found	Not Found	n/a	High	n/a	n/a	n/a	n/a	n/a
	FALSE	128.3	296.6			130.6	160.4			184.1	High	[K].LNSNMGVVDGQWAVKYDSSK.[L]		0.000179923	0.00015842	1	1	1	L2-63_00682	L2-63_00682 [1156-1175]		1	2198.05	128.3	296.6			130.6	160.4			184.1		Peak Found	High	Not Found	Not Found	Peak Found	Peak Found	Not Found	Not Found	Peak Found	n/a	High	n/a	n/a	n/a	n/a	n/a
	FALSE										High	[K].LNSNMGVVDGQWAVK.[Y]	1xDeamidated [N4]; 1xOxidation [M5]	0.000280115	0.00015842	1	1	1	L2-63_00682	L2-63_00682 [1156-1170]		0	1634.78										No Quan Values	Not Found	Not Found	Not Found	Not Found	Not Found	Not Found	Not Found	High	Not Found	n/a	n/a	n/a	n/a	n/a	n/a	n/a
	FALSE		470.3			54.1			179	196.6	High	[K].LNSNMGVVDGQWAVK.[Y]	1xOxidation [M5]	1.19069e-06	0.00015842	1	1	8	L2-63_00682	L2-63_00682 [1156-1170]		0	1633.8		470.3			54.1			179	196.6		Not Found	High	Not Found	Not Found	High	Not Found	Not Found	High	High	n/a	High	n/a	n/a	High	n/a	n/a
	FALSE	20.8	640.6	13.9	16.1	21.7	31.7	3.3	76.8	75	High	[K].LNSNMGVVDGQWAVK.[Y]		1.01582e-10	0.00015842	1	1	14	L2-63_00682	L2-63_00682 [1156-1170]		0	1617.81	20.8	640.6	13.9	16.1	21.7	31.7	3.3	76.8	75		High	High	High	Peak Found	High	High	Peak Found	High	High	High	High	High	n/a	High	High	n/a
	FALSE										High	[K].LNQASVVNNSKVCDVTGIAGFEK.[V]	1xCarbamidomethyl [C13]; 1xDeamidated [N]	1.4996e-09	0.00015842	1	1	2	L2-63_00682	L2-63_00682 [1257-1279]		1	2451.22										No Quan Values	Not Found	High	Not Found	Not Found	Not Found	Not Found	Not Found	High	Not Found	n/a	High	n/a	n/a	n/a	n/a	n/a
	FALSE		713						131.5	55.5	High	[K].LNQASVVNNSKVCDVTGIAGFEK.[V]	1xCarbamidomethyl [C13]	8.86716e-10	0.00015842	1	1	3	L2-63_00682	L2-63_00682 [1257-1279]		1	2450.23		713						131.5	55.5		Not Found	High	Not Found	Not Found	Not Found	Not Found	Not Found	High	High	n/a	High	n/a	n/a	n/a	n/a	n/a
	FALSE		702	15.2					90.4	92.4	High	[K].LNQASVVNNSK.[V]	1xDeamidated [N]	4.73902e-05	0.00015842	1	1	6	L2-63_00682	L2-63_00682 [1257-1267]		0	1174.61		702	15.2					90.4	92.4		Not Found	High	Peak Found	Not Found	Not Found	Not Found	Not Found	High	High	n/a	High	n/a	n/a	n/a	n/a	n/a
	FALSE	23.2	577.3	17.5		31.9	25.6	1.7	134.3	88.5	High	[K].LNQASVVNNSK.[V]		3.72084e-06	0.00015842	1	1	11	L2-63_00682	L2-63_00682 [1257-1267]		0	1173.62	23.2	577.3	17.5		31.9	25.6	1.7	134.3	88.5		High	High	High	Not Found	High	High	High	High	High	High	High	High	n/a	High	High	High
	FALSE	16.2	548.4	53.8	0.4	35.1	27.6	2.4	116.4	99.7	High	[K].LSATSGVAFGR.[T]		2.32053e-07	0.00015842	1	1	115	L2-63_00682	L2-63_00682 [536-546]		0	1065.57	16.2	548.4	53.8	0.4	35.1	27.6	2.4	116.4	99.7		High	High	High	Peak Found	High	High	High	High	High	High	High	High	n/a	High	High	High
	FALSE	26.1	543.4	45.4	11.1	37.1	25.6	8.4	112.3	90.5	High	[K].VCDVTGIAGFEK.[V]	1xCarbamidomethyl [C2]	5.69414e-09	0.00015842	1	1	29	L2-63_00682	L2-63_00682 [1268-1279]		0	1295.63	26.1	543.4	45.4	11.1	37.1	25.6	8.4	112.3	90.5		High	High	High	Peak Found	High	High	High	High	High	High	High	High	n/a	High	High	High
	FALSE		344.5						285.7	269.8	High	[K].TYTATADDVTGAFTVATSALKGTSTIK.[V]		4.71654e-13	0.00015842	1	1	3	L2-63_00682	L2-63_00682 [1027-1053]		1	2691.37		344.5						285.7	269.8		Not Found	High	Not Found	Not Found	Not Found	Not Found	Not Found	High	High	n/a	High	n/a	n/a	n/a	n/a	n/a
	FALSE	20.7	318	5.5	17.2	42.2	31.8	14.9	237.1	212.5	High	[K].TYTATADDVTGAFTVATSALK.[G]		9.24515e-13	0.00015842	1	1	11	L2-63_00682	L2-63_00682 [1027-1047]		0	2104.04	20.7	318	5.5	17.2	42.2	31.8	14.9	237.1	212.5		High	High	High	Peak Found	High	High	High	High	High	High	High	High	n/a	High	High	High
	FALSE										High	[K].YKLTDVGEVNDHIDYK.[T]	1xDeamidated [N10]	7.38003e-06	0.00015842	1	1	1	L2-63_00682	L2-63_00682 [222-237]		1	1909.92										No Quan Values	Not Found	Not Found	Not Found	Not Found	High	Not Found	Not Found	Not Found	Not Found	n/a	n/a	n/a	n/a	High	n/a	Medium
	FALSE			317.7		299.4	251.2	31.8			High	[K].YKLTDVGEVNDHIDYK.[T]		1.43042e-09	0.00015842	1	1	13	L2-63_00682	L2-63_00682 [222-237]		1	1908.93			317.7		299.4	251.2	31.8				Not Found	Not Found	High	High	High	High	Peak Found	Not Found	High	n/a	n/a	High	High	High	High	n/a
	FALSE		371.3			99.3	103.3		160.2	165.9	High	[R].YVAQLVAFTNDQFTAADVDHDGTITVK.[D]	1xDeamidated [N/Q]	3.26947e-10	0.00015842	1	1	11	L2-63_00682	L2-63_00682 [1314-1340]		0	2940.43		371.3			99.3	103.3		160.2	165.9		Not Found	High	Not Found	Not Found	High	Peak Found	Not Found	High	High	n/a	High	n/a	n/a	High	n/a	n/a
	FALSE		518.3	1	5.7	36.1	22.8	3.6	142.7	169.6	High	[R].YVAQLVAFTNDQFTAADVDHDGTITVK.[D]		3.99624e-10	0.00015842	1	1	18	L2-63_00682	L2-63_00682 [1314-1340]		0	2939.44		518.3	1	5.7	36.1	22.8	3.6	142.7	169.6		Not Found	High	Peak Found	Peak Found	High	Peak Found	Peak Found	High	High	n/a	High	n/a	n/a	High	n/a	n/a
	FALSE	5.7	542.9	29.6		24.3	16.2		196.9	84.4	High	[K].VTVTVDGK.[T]		0.000350536	0.00015842	1	1	16	L2-63_00682	L2-63_00682 [1019-1026]		0	818.462	5.7	542.9	29.6		24.3	16.2		196.9	84.4		Peak Found	High	High	Not Found	Peak Found	High	Not Found	High	High	n/a	High	High	n/a	n/a	High	n/a
	FALSE								470.1	429.9	High	[K].VTFNSGVNGTILMENADGQPLVSITGEPK.[F]	1xOxidation [M13]	2.00183e-06	0.00015842	1	1	3	L2-63_00682	L2-63_00682 [599-627]		0	3004.49								470.1	429.9		Not Found	High	Not Found	Not Found	Not Found	Not Found	Not Found	High	High	n/a	High	n/a	n/a	n/a	n/a	n/a
	FALSE			161.7		351.9	386.4				High	[K].VTFNSGVNGTILMENADGQPLVSITGEPK.[F]	2xDeamidated [N/Q]	2.78574e-05	0.00015842	1	1	4	L2-63_00682	L2-63_00682 [599-627]		0	2990.47			161.7		351.9	386.4					Not Found	High	Peak Found	Not Found	High	High	Not Found	High	Not Found	n/a	High	n/a	n/a	High	High	n/a
	FALSE		513.4						182.2	204.4	High	[K].VTFNSGVNGTILMENADGQPLVSITGEPK.[F]	1xDeamidated [N]	1.44721e-08	0.00015842	1	1	4	L2-63_00682	L2-63_00682 [599-627]		0	2989.48		513.4						182.2	204.4		Not Found	High	Not Found	Not Found	Not Found	High	Not Found	High	High	n/a	High	n/a	n/a	n/a	High	n/a
	FALSE		617.6						73.2	209.2	High	[K].VTFNSGVNGTILMENADGQPLVSITGEPK.[F]		1.16291e-06	0.00015842	1	1	3	L2-63_00682	L2-63_00682 [599-627]		0	2988.5		617.6						73.2	209.2		Not Found	High	Not Found	Not Found	Not Found	Not Found	Not Found	High	High	n/a	High	n/a	n/a	n/a	n/a	n/a
	FALSE		504.6			23.2			191.4	180.8	High	[K].VSVDGGNKFVVK.[D]		7.55491e-05	0.00015842	1	1	7	L2-63_00682	L2-63_00682 [646-657]		1	1248.69		504.6			23.2			191.4	180.8		Not Found	High	Not Found	Not Found	Peak Found	Not Found	Not Found	High	High	n/a	High	n/a	n/a	n/a	n/a	n/a
	FALSE		775.1				124.9				High	[K].VTFNSGVNGTILMENADGQPLVSITGEPK.[F]	1xDeamidated [N]; 1xOxidation [M13]	2.29262e-05	0.00015842	1	1	3	L2-63_00682	L2-63_00682 [599-627]		0	3005.48		775.1				124.9					Not Found	High	Not Found	Not Found	Not Found	Peak Found	Not Found	Not Found	High	n/a	High	n/a	n/a	n/a	n/a	n/a
	FALSE		209	476.4		46	69.9		60.1	38.6	High	[K].WTQEGTYAQKLAK.[Y]		4.4169e-08	0.00015842	1	1	1	L2-63_00682	L2-63_00682 [295-307]		1	1523.79		209	476.4		46	69.9		60.1	38.6		Not Found	Peak Found	High	Not Found	Peak Found	Peak Found	Not Found	Peak Found	Peak Found	n/a	n/a	High	n/a	n/a	n/a	n/a
	FALSE		356.5							543.5	High	[K].WTQEGTYAQK.[L]	1xDeamidated [Q]	4.38893e-05	0.00015842	1	1	2	L2-63_00682	L2-63_00682 [295-304]		0	1212.55		356.5							543.5		Not Found	High	Not Found	Not Found	Not Found	Not Found	Not Found	Not Found	Peak Found	n/a	High	n/a	n/a	n/a	n/a	n/a
	FALSE	46.7	467.3	73.7	17.4	25.9	29.5	19.9	132.2	87.4	High	[K].WTQEGTYAQK.[L]		2.70471e-05	0.00015842	1	1	12	L2-63_00682	L2-63_00682 [295-304]		0	1211.57	46.7	467.3	73.7	17.4	25.9	29.5	19.9	132.2	87.4		High	High	High	Peak Found	High	High	High	High	High	High	High	High	n/a	High	High	High
	FALSE			78.2		821.8					High	[K].STAGAPNVYAWTGASTALNGAWPGQK.[A]	1xDeamidated [N19]	1.07744e-09	0.00015842	1	1	6	L2-63_00682	L2-63_00682 [728-753]		0	2577.24			78.2		821.8						Not Found	High	High	Not Found	High	High	Not Found	High	High	n/a	High	High	n/a	High	High	n/a
	FALSE		477.1	65.8			13.1		150.5	193.5	High	[K].STAGAPNVYAWTGASTALNGAWPGQK.[A]		5.97285e-13	0.00015842	1	1	5	L2-63_00682	L2-63_00682 [728-753]		0	2576.25		477.1	65.8			13.1		150.5	193.5		Not Found	High	High	Not Found	High	High	Not Found	Peak Found	High	n/a	High	High	n/a	High	High	n/a
	FALSE	11.4	459.6	43.6		21	28.4	2.8	222.2	111	High	[K].SVVSGVTASAAK.[V]		9.85721e-07	0.00015842	1	1	16	L2-63_00682	L2-63_00682 [1007-1018]		0	1076.59	11.4	459.6	43.6		21	28.4	2.8	222.2	111		High	High	High	Not Found	High	High	High	High	High	High	High	High	n/a	High	High	High
	FALSE		393.8	8.9	14	50.1	14.2		203.9	215	High	[R].SDMNWNDMDKTLLAQWQK.[V]	1xOxidation [M]	1.07684e-05	0.00015842	1	1	10	L2-63_00682	L2-63_00682 [500-517]		1	2240.01		393.8	8.9	14	50.1	14.2		203.9	215		Not Found	High	Peak Found	Peak Found	High	High	Not Found	High	High	n/a	High	n/a	n/a	High	High	n/a
	FALSE		900								High	[R].SDMNWNDMDKTLLAQWQK.[V]	1xDeamidated [N6]	2.4181e-06	0.00015842	1	1	3	L2-63_00682	L2-63_00682 [500-517]		1	2225		900									Not Found	High	Not Found	Not Found	Not Found	Not Found	Not Found	High	Not Found	n/a	High	n/a	n/a	n/a	n/a	n/a
	FALSE	4.3	602.7						82.9	210	High	[R].SDMNWNDMDKTLLAQWQK.[V]		3.30784e-09	0.00015842	1	1	10	L2-63_00682	L2-63_00682 [500-517]		1	2224.02	4.3	602.7						82.9	210		Peak Found	High	Not Found	Not Found	Not Found	Not Found	Not Found	High	High	n/a	High	n/a	n/a	n/a	n/a	n/a
	FALSE		690.1			28.7			126.7	54.5	High	[R].SDMNWNDMDK.[T]	1xOxidation [M]	2.41772e-05	0.00015842	1	1	5	L2-63_00682	L2-63_00682 [500-509]		0	1271.47		690.1			28.7			126.7	54.5		Not Found	High	Not Found	Not Found	Peak Found	Not Found	Not Found	High	High	n/a	High	n/a	n/a	n/a	n/a	n/a
	FALSE	178.8	604.7						93.1	23.3	High	[R].SDMNWNDMDK.[T]		2.1998e-05	0.00015842	1	1	3	L2-63_00682	L2-63_00682 [500-509]		0	1255.47	178.8	604.7						93.1	23.3		High	High	Not Found	Not Found	Not Found	Not Found	Not Found	High	Peak Found	High	High	n/a	Low	n/a	n/a	Low
	FALSE		529.9		112.6	158.7	27.2			71.6	High	[R].SGLPGYTEGAGGDLTMSLSGLPDFRTEQTKDVTIPPILK.[T]	1xDeamidated [Q28]; 1xOxidation [M16]	1.36386e-06	0.00015842	1	1	6	L2-63_00682	L2-63_00682 [254-292]		2	4079.05		529.9		112.6	158.7	27.2			71.6		Not Found	High	Not Found	High	High	Peak Found	Not Found	Not Found	Peak Found	n/a	High	n/a	High	High	n/a	n/a
	FALSE		597		32.4	43.6	35.5		104.3	87.2	High	[R].SGLPGYTEGAGGDLTMSLSGLPDFRTEQTKDVTIPPILK.[T]	1xOxidation [M16]	3.4658e-05	0.00015842	1	1	6	L2-63_00682	L2-63_00682 [254-292]		2	4078.07		597		32.4	43.6	35.5		104.3	87.2		Not Found	High	Not Found	Peak Found	High	High	Not Found	High	High	n/a	High	n/a	n/a	High	High	n/a
	FALSE		536.6		69.2	105.5	55.4		66.2	67.2	High	[R].SGLPGYTEGAGGDLTMSLSGLPDFRTEQTKDVTIPPILK.[T]	1xDeamidated [Q28]	9.07206e-05	0.00015842	1	1	19	L2-63_00682	L2-63_00682 [254-292]		2	4063.06		536.6		69.2	105.5	55.4		66.2	67.2		Not Found	High	Not Found	High	High	High	Not Found	High	High	n/a	High	n/a	High	High	High	n/a
	FALSE		494.7		1.7	22.5	20.2		105.7	255.1	High	[R].SGLPGYTEGAGGDLTMSLSGLPDFRTEQTKDVTIPPILK.[T]		3.46636e-06	0.00015842	1	1	17	L2-63_00682	L2-63_00682 [254-292]		2	4062.07		494.7		1.7	22.5	20.2		105.7	255.1		Not Found	High	Not Found	High	High	High	Not Found	High	High	n/a	High	n/a	High	High	High	n/a
	FALSE		577.7	8.8		50.2	40.4		107.5	115.5	High	[R].SGLPGYTEGAGGDLTMSLSGLPDFRTEQTK.[D]	1xOxidation [M16]	2.95809e-12	0.00015842	1	1	4	L2-63_00682	L2-63_00682 [254-283]		1	3101.47		577.7	8.8		50.2	40.4		107.5	115.5		Not Found	High	Peak Found	Not Found	High	Peak Found	Not Found	High	High	n/a	High	n/a	n/a	High	n/a	n/a
	FALSE		385.5				58.1		169.5	286.9	High	[R].SGLPGYTEGAGGDLTMSLSGLPDFRTEQTK.[D]	1xDeamidated [Q28]	0.000127009	0.00015842	1	1	2	L2-63_00682	L2-63_00682 [254-283]		1	3086.46		385.5				58.1		169.5	286.9		Not Found	High	Not Found	Not Found	Not Found	Peak Found	Not Found	Peak Found	Peak Found	n/a	High	n/a	n/a	n/a	n/a	n/a
	FALSE		575.3			40.7	30.3		95.3	158.5	High	[R].SGLPGYTEGAGGDLTMSLSGLPDFRTEQTK.[D]		3.36883e-13	0.00015842	1	1	7	L2-63_00682	L2-63_00682 [254-283]		1	3085.48		575.3			40.7	30.3		95.3	158.5		Not Found	High	Not Found	Not Found	High	Peak Found	Not Found	High	High	n/a	High	n/a	n/a	High	n/a	n/a
	FALSE		802	20					41.3	36.6	High	[R].SGLPGYTEGAGGDLTMSLSGLPDFR.[T]	1xOxidation [M16]	1.24915e-11	0.00015842	1	1	6	L2-63_00682	L2-63_00682 [254-278]		0	2514.18		802	20					41.3	36.6		Not Found	High	High	Not Found	High	High	Not Found	High	High	n/a	High	High	n/a	High	High	n/a
	FALSE	16.7	603.7	5.2		35.7	27.8		72.7	138.4	High	[R].SGLPGYTEGAGGDLTMSLSGLPDFR.[T]		6.48749e-13	0.00015842	1	1	9	L2-63_00682	L2-63_00682 [254-278]		0	2498.19	16.7	603.7	5.2		35.7	27.8		72.7	138.4		High	High	High	Not Found	High	High	Not Found	High	High	High	High	High	n/a	High	High	n/a
	FALSE	3.1	453.3	13.3	0.2	56.6	49	2.2	141.5	180.8	High	[K].TLVDTAHEHGIR.[V]		2.14909e-07	0.00015842	1	1	22	L2-63_00682	L2-63_00682 [176-187]		0	1348.7	3.1	453.3	13.3	0.2	56.6	49	2.2	141.5	180.8		High	High	High	Peak Found	High	High	High	High	High	High	High	High	n/a	High	High	High
	FALSE	102.2	549.1			28.1	15.3		92.4	112.9	High	[K].TSEEDWGK.[W]		0.000791284	0.00015842	1	1	6	L2-63_00682	L2-63_00682 [238-245]		0	951.405	102.2	549.1			28.1	15.3		92.4	112.9		High	High	Not Found	Not Found	High	High	Not Found	High	High	High	High	n/a	n/a	High	High	n/a
	FALSE		821.3						78.7		High	[K].TVTNGNQQGGGGEPEPAEGSVSVTIKPYSPSASYK.[I]	1xDeamidated [Q/N]	0.000100891	0.00015842	1	1	4	L2-63_00682	L2-63_00682 [812-846]		0	3494.66		821.3						78.7			Not Found	High	Not Found	Not Found	Not Found	Not Found	Not Found	Peak Found	Not Found	n/a	High	n/a	n/a	n/a	n/a	n/a
	FALSE		900								High	[K].TVTNGNQQGGGGEPEPAEGSVSVTIKPYSPSASYK.[I]		1.31695e-09	0.00015842	1	1	4	L2-63_00682	L2-63_00682 [812-846]		0	3493.67		900									Not Found	High	Not Found	Not Found	Not Found	Not Found	Not Found	Not Found	Not Found	n/a	High	n/a	n/a	n/a	n/a	n/a
	FALSE		283.9	506.8	21.4		10.1		8.5	69.3	High	[K].TVSTDGKKVTVLYK.[L]		1.04567e-06	0.00015842	1	1	7	L2-63_00682	L2-63_00682 [1142-1155]		2	1538.88		283.9	506.8	21.4		10.1		8.5	69.3		Not Found	High	High	Peak Found	Not Found	Peak Found	Not Found	Peak Found	High	n/a	High	High	n/a	n/a	n/a	n/a
	FALSE										High	[R].TYDKNGVTDQAAAVIGCNK.[N]	1xCarbamidomethyl [C17]; 2xDeamidated [N5; N18]	9.97284e-06	0.00015842	1	1	4	L2-63_00682	L2-63_00682 [547-565]		1	2026.94										No Quan Values	Not Found	High	High	Not Found	Not Found	Not Found	Not Found	High	Not Found	n/a	High	High	n/a	n/a	n/a	n/a
	FALSE	11.8	491.8	35.1		20.1	109.9	3.3	225.4	2.6	High	[R].TYDKNGVTDQAAAVIGCNK.[N]	1xCarbamidomethyl [C17]; 1xDeamidated [N/Q]	2.2817e-13	0.00015842	1	1	29	L2-63_00682	L2-63_00682 [547-565]		1	2025.95	11.8	491.8	35.1		20.1	109.9	3.3	225.4	2.6		High	High	High	Not Found	High	High	High	High	High	High	High	High	n/a	High	High	High
	FALSE	10.2	320.1	43.9		92.4	62.2		102.9	268.3	High	[R].TYDKNGVTDQAAAVIGCNK.[N]	1xCarbamidomethyl [C17]	1.30956e-11	0.00015842	1	1	24	L2-63_00682	L2-63_00682 [547-565]		1	2024.97	10.2	320.1	43.9		92.4	62.2		102.9	268.3		High	High	High	Not Found	High	High	Not Found	High	High	High	High	High	n/a	High	High	n/a
	FALSE	3.8	473.1			56.4	54.1	2.2	166.3	144	High	[R].TEQTKDVTIPPILK.[T]		1.17705e-08	0.00015842	1	1	8	L2-63_00682	L2-63_00682 [279-292]		1	1582.91	3.8	473.1			56.4	54.1	2.2	166.3	144		High	High	Not Found	Not Found	High	High	High	High	High	High	High	n/a	n/a	High	High	High
	FALSE	4.4	341.2	123.4	2.5	69.6	64.5		55.7	238.8	High	[K].TKWTQEGTYAQK.[L]		6.63696e-07	0.00015842	1	1	16	L2-63_00682	L2-63_00682 [293-304]		1	1440.71	4.4	341.2	123.4	2.5	69.6	64.5		55.7	238.8		Peak Found	High	High	High	High	High	Not Found	High	High	n/a	High	High	High	High	High	n/a
	FALSE	323.6	315.3			30.2	15.1		108.8	107	High	[K].DGDTFTIGQTAYK.[N]		2.00183e-06	0.00015842	1	1	6	L2-63_00682	L2-63_00682 [658-670]		0	1416.66	323.6	315.3			30.2	15.1		108.8	107		High	High	Not Found	Not Found	High	High	Not Found	High	High	High	High	n/a	n/a	High	High	n/a
	FALSE		595.7	8.7		27	22.2	109.7	88.6	48.1	High	[K].GNKLNQASVVNNSK.[V]		8.35766e-09	0.00015842	1	1	12	L2-63_00682	L2-63_00682 [1254-1267]		1	1472.78		595.7	8.7		27	22.2	109.7	88.6	48.1		Not Found	High	High	Not Found	High	High	Peak Found	High	High	n/a	High	High	n/a	High	High	n/a
	FALSE	77.9	452.6					275.2	69	25.2	High	[K].GNKLNQASVVNNSK.[V]	1xDeamidated [N]	3.17393e-09	0.00015842	1	1	3	L2-63_00682	L2-63_00682 [1254-1267]		1	1473.77	77.9	452.6					275.2	69	25.2		Peak Found	High	Not Found	Not Found	Not Found	Not Found	Peak Found	High	Peak Found	n/a	High	n/a	n/a	n/a	n/a	n/a
	FALSE		441.6	56.3		40.7			173.8	187.6	High	[R].FKNGNTANDHSYGR.[T]		1.28603e-08	0.00015842	1	1	6	L2-63_00682	L2-63_00682 [72-85]		1	1580.72		441.6	56.3		40.7			173.8	187.6		Not Found	High	High	Not Found	Peak Found	Not Found	Not Found	High	High	n/a	High	High	n/a	n/a	n/a	n/a
	FALSE	5.5	578.9	36.8		48.7	34.9	3	102.6	89.7	High	[R].FKNGNTANDHSYGR.[T]	1xDeamidated [N]	1.80127e-11	0.00015842	1	1	16	L2-63_00682	L2-63_00682 [72-85]		1	1581.7	5.5	578.9	36.8		48.7	34.9	3	102.6	89.7		Peak Found	High	High	Not Found	High	High	Peak Found	High	High	n/a	High	High	n/a	High	High	n/a
	FALSE		651			27.3	51.5		89.9	80.2	High	[R].FKNGNTANDHSYGR.[T]	2xDeamidated [N3; N5]	5.02808e-06	0.00015842	1	1	3	L2-63_00682	L2-63_00682 [72-85]		1	1582.69		651			27.3	51.5		89.9	80.2		Not Found	High	Not Found	Not Found	Peak Found	Peak Found	Not Found	High	Peak Found	n/a	High	n/a	Low	n/a	n/a	n/a
	FALSE	28.3	701.4	4.7		25.6	46.9	0.4	21.2	71.6	High	[R].EYGVDGFR.[C]		0.000849316	0.00015842	1	1	11	L2-63_00682	L2-63_00682 [328-335]		0	942.432	28.3	701.4	4.7		25.6	46.9	0.4	21.2	71.6		High	High	High	Not Found	High	High	Peak Found	High	High	High	High	High	n/a	High	High	n/a
	FALSE		540.4	10.5		52.2	5.8	2	170.4	118.6	High	[R].EYGVDGFRCDTAK.[H]	1xCarbamidomethyl [C9]	1.41304e-06	0.00015842	1	1	15	L2-63_00682	L2-63_00682 [328-340]		1	1517.67		540.4	10.5		52.2	5.8	2	170.4	118.6		Not Found	High	High	Not Found	High	High	High	High	High	n/a	High	High	n/a	High	High	High
	FALSE		158.2		89.8	87.9		84.5	258	221.5	High	[K].FYGTEQVTVSLKECDSAK.[V]	1xCarbamidomethyl [C14]	3.67657e-05	0.00015842	1	1	5	L2-63_00682	L2-63_00682 [628-645]		1	2061.98		158.2		89.8	87.9		84.5	258	221.5		Not Found	Peak Found	Not Found	Peak Found	Peak Found	Not Found	Peak Found	High	High	n/a	n/a	n/a	n/a	n/a	n/a	n/a
	FALSE	36.1	525.8				22.4		209.7	106	High	[K].EGFNVLSFMSSHDETLTR.[G]	1xOxidation [M9]	4.18834e-08	0.00015842	1	1	5	L2-63_00682	L2-63_00682 [433-450]		0	2085.95	36.1	525.8				22.4		209.7	106		High	High	Not Found	Not Found	High	Peak Found	Not Found	High	High	High	High	n/a	n/a	High	n/a	n/a
	FALSE										High	[K].EGFNVLSFMSSHDETLTR.[G]	1xDeamidated [N4]	5.39721e-06	0.00015842	1	1	4	L2-63_00682	L2-63_00682 [433-450]		0	2070.94										No Quan Values	High	High	Not Found	Not Found	Not Found	Not Found	Not Found	Not Found	Not Found	High	High	n/a	n/a	n/a	n/a	n/a
	FALSE	64.3	396.3			49.9	32.1		159.9	197.6	High	[K].EGFNVLSFMSSHDETLTR.[G]		8.21208e-10	0.00015842	1	1	16	L2-63_00682	L2-63_00682 [433-450]		0	2069.96	64.3	396.3			49.9	32.1		159.9	197.6		High	High	Not Found	Not Found	High	High	Not Found	High	High	High	High	n/a	n/a	High	High	n/a
	FALSE		479.6	53.4		25.3	25.6		138.1	178	High	[K].FNMADNKADGK.[Q]		6.5979e-07	0.00015842	1	1	10	L2-63_00682	L2-63_00682 [1178-1188]		1	1210.55		479.6	53.4		25.3	25.6		138.1	178		Not Found	High	High	Not Found	High	High	Not Found	High	High	n/a	High	High	n/a	High	High	n/a
	FALSE		64.9	180.7					47.4	606.9	High	[K].KVTVLYK.[L]		0.000208532	0.00015842	1	1	6	L2-63_00682	L2-63_00682 [1149-1155]		1	850.54		64.9	180.7					47.4	606.9		Not Found	High	High	Not Found	Not Found	Not Found	Not Found	High	High	n/a	High	High	n/a	n/a	n/a	n/a
	FALSE		580.9				22.3		144.8	152	High	[K].AGEDATTAEDMNAMIADLKSAQK.[A]		8.30962e-10	0.00015842	1	1	1	L2-63_00682	L2-63_00682 [968-990]		1	2381.1		580.9				22.3		144.8	152		Not Found	Peak Found	Not Found	Not Found	Not Found	Peak Found	Not Found	Peak Found	High	Low	n/a	Medium	n/a	n/a	n/a	n/a
	FALSE								900		High	[K].AGEDATTAEDMNAMIADLK.[S]	1xDeamidated [N12]; 1xOxidation [M14]	6.29147e-05	0.00015842	1	1	2	L2-63_00682	L2-63_00682 [968-986]		0	1983.85								900			Not Found	Not Found	Not Found	Not Found	Not Found	Not Found	Not Found	High	High	n/a	n/a	n/a	n/a	n/a	n/a	n/a
	FALSE		209.5	74.7		34.8	14.8		347.7	218.4	High	[K].AGEDATTAEDMNAMIADLK.[S]	1xOxidation [M]	2.61245e-10	0.00015842	1	1	5	L2-63_00682	L2-63_00682 [968-986]		0	1982.87		209.5	74.7		34.8	14.8		347.7	218.4		Not Found	High	High	Not Found	High	Peak Found	Not Found	High	High	n/a	High	High	n/a	High	n/a	n/a
	FALSE										High	[K].AGEDATTAEDMNAMIADLK.[S]	1xDeamidated [N12]	5.6273e-09	0.00015842	1	1	2	L2-63_00682	L2-63_00682 [968-986]		0	1967.86										No Quan Values	Not Found	High	Not Found	Not Found	Not Found	Not Found	Not Found	Not Found	Not Found	n/a	High	n/a	n/a	n/a	n/a	n/a
	FALSE	26.8	370.6	27.5		36.8	32.1	8.2	179	218.9	High	[K].AGEDATTAEDMNAMIADLK.[S]		1.21282e-11	0.00015842	1	1	9	L2-63_00682	L2-63_00682 [968-986]		0	1966.87	26.8	370.6	27.5		36.8	32.1	8.2	179	218.9		High	High	High	Not Found	High	High	High	High	High	High	High	High	n/a	High	High	High
	FALSE		566			42			148.4	143.6	High	[K].AGEDATTAEDMNAMIADLK.[S]	2xOxidation [M11; M14]	4.18717e-06	0.00015842	1	1	3	L2-63_00682	L2-63_00682 [968-986]		0	1998.86		566			42			148.4	143.6		Not Found	High	Not Found	Not Found	Peak Found	Not Found	Not Found	High	High	n/a	High	n/a	n/a	n/a	n/a	n/a
	FALSE		704.8							195.2	High	[R].KILAMTASDYTAESWANAQK.[V]	1xOxidation [M5]	9.02183e-07	0.00015842	1	1	1	L2-63_00682	L2-63_00682 [938-957]		1	2215.07		704.8							195.2		Not Found	High	Not Found	Not Found	Not Found	Not Found	Not Found	Not Found	Peak Found	n/a	High	n/a	n/a	n/a	n/a	n/a
	FALSE										High	[K].AAAVSGQANTYELTLPVSADK.[S]	1xDeamidated [Q7]	0.000955633	0.00015842	1	1	2	L2-63_00682	L2-63_00682 [754-774]		0	2107.06										No Quan Values	High	Not Found	Not Found	Not Found	Not Found	Not Found	Not Found	Not Found	High	High	n/a	n/a	n/a	n/a	n/a	n/a
	FALSE	115.8	469.1	75.1		26.9			116.1	97	High	[K].AAAVSGQANTYELTLPVSADK.[S]		8.02266e-12	0.00015842	1	1	6	L2-63_00682	L2-63_00682 [754-774]		0	2106.07	115.8	469.1	75.1		26.9			116.1	97		High	High	High	Not Found	Peak Found	Not Found	Not Found	High	Peak Found	High	High	High	n/a	n/a	n/a	n/a
	FALSE		483.5	36.9		22.2	20.3		216.9	120.3	High	[K].GTSTIKVDATR.[N]		0.000179923	0.00015842	1	1	21	L2-63_00682	L2-63_00682 [1048-1058]		1	1148.63		483.5	36.9		22.2	20.3		216.9	120.3		Not Found	High	High	Not Found	High	High	Not Found	High	High	n/a	High	High	n/a	High	High	n/a
	FALSE	24.3	411	8.5		26.8	29.7	4.9	201.3	193.6	High	[K].ALVLAPATLTYAVVGK.[S]		3.88e-10	0.00015842	1	1	10	L2-63_00682	L2-63_00682 [991-1006]		0	1586.95	24.3	411	8.5		26.8	29.7	4.9	201.3	193.6		High	High	High	Not Found	High	High	High	High	High	High	High	High	n/a	High	High	High
	FALSE			566.6		47.4	188.8	28.3	16.2	52.7	High	[K].HVDKASWNQLK.[Q]		3.02751e-09	0.00015842	1	1	13	L2-63_00682	L2-63_00682 [341-351]		1	1325.7			566.6		47.4	188.8	28.3	16.2	52.7		Not Found	Not Found	High	Not Found	High	High	High	High	High	n/a	n/a	High	n/a	High	High	High
	FALSE	25.4	473.6	18.9	17.2	54.4	30.2		166.2	114.2	High	[K].HVSIGAGANVK.[L]		1.19103e-08	0.00015842	1	1	33	L2-63_00682	L2-63_00682 [525-535]		0	1052.58	25.4	473.6	18.9	17.2	54.4	30.2		166.2	114.2		High	High	High	High	High	High	Not Found	High	High	High	High	High	High	High	High	n/a
	FALSE	24.3	709.3						73.1	93.3	High	[K].WWSNDWIR.[S]		0.00181694	0.000333305	1	1	2	L2-63_00682	L2-63_00682 [246-253]		0	1162.54	24.3	709.3						73.1	93.3		Peak Found	High	Not Found	Not Found	Not Found	Not Found	Not Found	High	Peak Found	n/a	High	n/a	n/a	n/a	n/a	n/a
	FALSE					206.4	195.1	323.2	97.6	77.7	High	[R].YVAQLVAFTNDQFTAADVDHDGTITVKDATTIQK.[F]		0.00182768	0.000333305	1	1	5	L2-63_00682	L2-63_00682 [1314-1347]		1	3696.84					206.4	195.1	323.2	97.6	77.7		Not Found	Not Found	Not Found	Not Found	High	High	High	High	Peak Found	n/a	n/a	n/a	n/a	High	High	High
	FALSE	16.8	386.2	42.2	5.1	34.2	24.7	16.4	139.4	234.8	High	[K].TVSTDGKK.[V]		0.00477523	0.000431054	1	1	8	L2-63_00682	L2-63_00682 [1142-1149]		1	835.452	16.8	386.2	42.2	5.1	34.2	24.7	16.4	139.4	234.8		Peak Found	High	High	Peak Found	High	High	High	High	High	n/a	High	High	n/a	High	High	High
	FALSE	85.9	428.8	17.8		47.2	33.9		149.7	136.7	High	[K].DVTIPPILK.[T]		0.00503524	0.000431054	1	1	8	L2-63_00682	L2-63_00682 [284-292]		0	995.614	85.9	428.8	17.8		47.2	33.9		149.7	136.7		High	High	High	Not Found	High	High	Not Found	High	High	High	High	High	n/a	High	High	n/a
	FALSE										High	[K].LTGAWPGVALTEKDSDGNYVVK.[F]		0.0117525	0.000431054	1	1	1	L2-63_00682	L2-63_00682 [856-877]		1	2320.18										No Quan Values	Not Found	High	Not Found	Not Found	Not Found	Not Found	Not Found	Not Found	Not Found	n/a	High	n/a	n/a	n/a	n/a	n/a
	FALSE			900							High	[K].HVDKASWNQLK.[Q]	1xDeamidated [N8]	0.0100275	0.000431054	1	1	1	L2-63_00682	L2-63_00682 [341-351]		1	1326.68			900								Not Found	Not Found	High	Not Found	Not Found	Not Found	Not Found	Not Found	Not Found	n/a	n/a	High	n/a	n/a	Low	n/a
	FALSE	54.9	752.3						54.9	37.9	High	[K].TLLAQWQK.[V]		0.0115471	0.000431054	1	1	4	L2-63_00682	L2-63_00682 [510-517]		0	987.562	54.9	752.3						54.9	37.9		High	High	Not Found	Not Found	Not Found	Not Found	Not Found	High	High	High	High	n/a	n/a	n/a	n/a	n/a
	FALSE										High	[K].SAEAMIKAGEDATTAEDMNAMIADLK.[S]		0.00891434	0.000431054	1	1	1	L2-63_00682	L2-63_00682 [961-986]		1	2697.24										No Quan Values	Not Found	Not Found	Not Found	Not Found	Not Found	Not Found	Not Found	Not Found	High	n/a	n/a	n/a	n/a	n/a	n/a	n/a
	FALSE										High	[K].LKFNMADNK.[A]	1xOxidation [M5]	0.0065635	0.000431054	1	1	1	L2-63_00682	L2-63_00682 [1176-1184]		1	1096.55										No Quan Values	Not Found	High	Not Found	Not Found	Not Found	Not Found	Not Found	Not Found	Not Found	n/a	High	n/a	n/a	n/a	n/a	n/a
	FALSE										High	[K].SFSVVLNNGSGSQSGDITGLYDGAVLEIQNGNYASVK.[T]	2xDeamidated [N8; N30]	0.00566483	0.000431054	1	1	1	L2-63_00682	L2-63_00682 [775-811]		0	3762.8										No Quan Values	Not Found	High	Not Found	Not Found	Not Found	Not Found	Not Found	Not Found	Not Found	n/a	High	n/a	n/a	n/a	n/a	n/a
	FALSE		210.6	35.7		308.8	226.4		35.8	82.7	High	[K].LKFNMADNK.[A]		0.00251241	0.000431054	1	1	1	L2-63_00682	L2-63_00682 [1176-1184]		1	1080.55		210.6	35.7		308.8	226.4		35.8	82.7		Not Found	High	Peak Found	Not Found	Peak Found	Peak Found	Not Found	Peak Found	Peak Found	n/a	High	n/a	n/a	n/a	n/a	n/a
	FALSE										High	[K].QTIMPSQSNLIHNAYSNVIK.[G]	1xDeamidated [Q7]	0.00266489	0.000431054	1	1	1	L2-63_00682	L2-63_00682 [1189-1208]		0	2259.14										No Quan Values	Not Found	High	Not Found	Not Found	Not Found	Not Found	Not Found	Not Found	Not Found	n/a	High	n/a	n/a	n/a	n/a	n/a
	FALSE				72.6	215	116	167.4	137.1	191.8	High	[R].YVAQLVAFTNDQFTAADVDHDGTITVKDATTIQK.[F]	1xDeamidated [Q/N]	0.00258753	0.000431054	1	1	6	L2-63_00682	L2-63_00682 [1314-1347]		1	3697.82				72.6	215	116	167.4	137.1	191.8		Not Found	Not Found	Not Found	Peak Found	High	High	High	High	High	n/a	n/a	n/a	n/a	High	High	High
	FALSE		592.8	22.1		9.2			145.9	130.1	High	[K].FNMADNKADGK.[Q]	1xOxidation [M3]	0.0019732	0.000431054	1	1	5	L2-63_00682	L2-63_00682 [1178-1188]		1	1226.55		592.8	22.1		9.2			145.9	130.1		Not Found	High	Peak Found	Not Found	Peak Found	Not Found	Not Found	High	High	n/a	High	n/a	n/a	n/a	n/a	n/a
	FALSE	74.9	569.2	39.7					140.1	76.1	High	[K].FNMADNK.[A]		0.00825773	0.000431054	1	1	4	L2-63_00682	L2-63_00682 [1178-1184]		0	839.372	74.9	569.2	39.7					140.1	76.1		Peak Found	High	Peak Found	Not Found	Not Found	Not Found	Not Found	High	High	n/a	High	n/a	n/a	n/a	n/a	n/a
	FALSE										High	[K].STAGAPNVYAWTGASTALNGAWPGQK.[A]	2xDeamidated [N7; N19]	0.012032	0.000431054	1	1	1	L2-63_00682	L2-63_00682 [728-753]		0	2578.22										No Quan Values	Not Found	Not Found	Not Found	Not Found	Not Found	High	Not Found	Not Found	Not Found	n/a	n/a	n/a	n/a	n/a	High	n/a
	FALSE	114.8	415.8	58.8		53.2	25.9	29.3	114.8	87.3	High	[K].YDSSKLK.[F]		0.0169102	0.000551871	1	1	5	L2-63_00682	L2-63_00682 [1171-1177]		1	840.446	114.8	415.8	58.8		53.2	25.9	29.3	114.8	87.3		Peak Found	High	Peak Found	Not Found	Peak Found	High	Peak Found	High	High	n/a	High	n/a	n/a	n/a	High	n/a
	FALSE										High	[K].AGEDATTAEDMNAMIADLKSAQK.[A]	1xDeamidated [N12]; 1xOxidation [M14]	0.0248683	0.000551871	1	1	1	L2-63_00682	L2-63_00682 [968-990]		1	2398.07										No Quan Values	Not Found	High	Not Found	Not Found	Not Found	Not Found	Not Found	Not Found	Not Found	n/a	High	Low	n/a	n/a	n/a	Low
	FALSE					900					High	[K].FNMADNKADGKQTIMPSQSNLIHNAYSNVIK.[G]	1xOxidation [M15]	0.0171095	0.000551871	1	1	2	L2-63_00682	L2-63_00682 [1178-1208]		2	3465.69					900						Not Found	Not Found	Not Found	Not Found	High	Not Found	Not Found	Not Found	Not Found	n/a	n/a	n/a	n/a	High	n/a	n/a
	FALSE	68.8	400.2	9.8	180.3	21.8	25.7	11.9	136.8	44.7	High	[K].QACVSALR.[E]	1xCarbamidomethyl [C3]; 1xDeamidated [Q1]	0.0125372	0.000551871	1	1	2	L2-63_00682	L2-63_00682 [352-359]		0	905.451	68.8	400.2	9.8	180.3	21.8	25.7	11.9	136.8	44.7		Peak Found	High	Peak Found	Peak Found	Peak Found	Peak Found	Peak Found	High	Peak Found	n/a	High	n/a	n/a	n/a	n/a	n/a
	FALSE										High	[K].DGDTFTIGQTAYKNDTIEVTVEATNDKASSEAK.[F]	1xDeamidated [N14]	0.0277754	0.000693661	1	1	1	L2-63_00682	L2-63_00682 [658-690]		2	3520.64										No Quan Values	Not Found	High	Not Found	Not Found	Not Found	Not Found	Not Found	Not Found	Not Found	n/a	High	n/a	n/a	n/a	n/a	n/a
	FALSE	271.8		628.2							High	[R].EYGVDGFRCDTAKHVDK.[A]	1xCarbamidomethyl [C9]	0.0497118	0.00108657	1	1	1	L2-63_00682	L2-63_00682 [328-344]		2	1996.92	271.8		628.2								Peak Found	Not Found	High	Not Found	Not Found	Not Found	Not Found	Not Found	Not Found	n/a	n/a	High	n/a	n/a	n/a	n/a
	FALSE										High	[R].SDMNWNDMDK.[T]	2xOxidation [M3; M8]	0.0606372	0.00134159	1	1	1	L2-63_00682	L2-63_00682 [500-509]		0	1287.46										No Quan Values	Not Found	High	Not Found	Not Found	Not Found	Not Found	Not Found	Not Found	Not Found	n/a	High	n/a	n/a	n/a	n/a	n/a
	FALSE					900					High	[K].FNMADNKADGKQTIMPSQSNLIHNAYSNVIK.[G]	1xDeamidated [N6]; 1xOxidation [M15]	0.0616727	0.00134159	1	1	1	L2-63_00682	L2-63_00682 [1178-1208]		2	3466.67					900						Not Found	Not Found	Not Found	Not Found	High	Not Found	Not Found	Not Found	Not Found	n/a	n/a	n/a	n/a	High	n/a	n/a
	FALSE							266.9	346.1	287	High	[R].KILAMTASDYTAESWANAQK.[V]		0.0709723	0.00134159	1	1	1	L2-63_00682	L2-63_00682 [938-957]		1	2199.08							266.9	346.1	287		Not Found	Not Found	Not Found	Not Found	Not Found	Not Found	Peak Found	Peak Found	High	n/a	n/a	n/a	n/a	n/a	n/a	n/a
	FALSE	59.9	585	46.3		12.3	48.4		17.9	130.1	High	[K].ASWNQLK.[Q]		0.0697908	0.00134159	1	1	4	L2-63_00682	L2-63_00682 [345-351]		0	846.447	59.9	585	46.3		12.3	48.4		17.9	130.1		High	High	High	Not Found	Peak Found	Peak Found	Not Found	Peak Found	High	High	High	High	n/a	n/a	n/a	n/a
	FALSE										High	[R].SDMNWNDMDKTLLAQWQK.[V]	1xDeamidated [N4]; 1xOxidation [M8]	0.0871544	0.00173922	1	1	2	L2-63_00682	L2-63_00682 [500-517]		1	2241										No Quan Values	Not Found	Not Found	Not Found	Not Found	Not Found	Not Found	Not Found	High	High	n/a	Medium	n/a	n/a	n/a	n/a	n/a
	FALSE										High	[K].SFSVVLNNGSGSQSGDITGLYDGAVLEIQNGNYASVK.[T]	1xDeamidated [N30]	0.0999333	0.00212457	1	1	1	L2-63_00682	L2-63_00682 [775-811]		0	3761.81										No Quan Values	Not Found	High	Not Found	Not Found	Not Found	Not Found	Not Found	Not Found	Not Found	n/a	High	n/a	n/a	n/a	n/a	n/a
	FALSE										High	[K].SAEAMIKAGEDATTAEDMNAMIADLK.[S]	1xDeamidated [N19]	0.107807	0.00212457	1	1	1	L2-63_00682	L2-63_00682 [961-986]		1	2698.23										No Quan Values	Not Found	Not Found	Not Found	Not Found	Not Found	Not Found	Not Found	Not Found	High	n/a	n/a	n/a	n/a	n/a	n/a	n/a
	FALSE		900								High	[R].SDMNWNDMDKTLLAQWQK.[V]	2xOxidation [M3; M8]	0.188983	0.00521385	1	1	1	L2-63_00682	L2-63_00682 [500-517]		1	2256.01		900									Not Found	High	Not Found	Not Found	Not Found	Not Found	Not Found	Not Found	Not Found	n/a	High	n/a	n/a	n/a	n/a	n/a
	FALSE					900					High	[K].FNMADNKADGKQTIMPSQSNLIHNAYSNVIK.[G]	2xOxidation [M3; M15]	0.208528	0.00597304	1	1	1	L2-63_00682	L2-63_00682 [1178-1208]		2	3481.68					900						Not Found	Not Found	Not Found	Not Found	High	Not Found	Not Found	Not Found	Not Found	n/a	n/a	n/a	n/a	High	n/a	n/a
High	L2-63_01094	pulA_1 Pullulanase precursor,putative bifunctional 4-alpha-glucanotransferase/glycogen debranching enzyme,pullulanase, type I,Alpha amylase, catalytic domain 1156748:1160449 forward MW:133490	0	798.582	59	74	657	74	1233	133.4	5.06	26	70	36	4	49	44	2	60	60	33	177	55	5	87	67	2	117	114	9.5154e+07	1.45067e+09	1.3331e+08	4.03818e+07	3.10511e+08	2.68996e+08	2.26814e+07	5.31679e+08	5.43896e+08	48	108	66	24	85	84	16	99	97
	Checked	Abundances (Grouped): F1	Abundances (Grouped): F2	Abundances (Grouped): F3	Abundances (Grouped): F4	Abundances (Grouped): F5	Abundances (Grouped): F6	Abundances (Grouped): F7	Abundances (Grouped): F8	Abundances (Grouped): F9	Confidence	Annotated Sequence	Modifications	Qvality PEP	Qvality q-value	# Protein Groups	# Proteins	# PSMs	Master Protein Accessions	Positions in Master Proteins	Modifications in Master Proteins	# Missed Cleavages	Theo. MH+ [Da]	Abundances (Scaled): F1: Sample, 1	Abundances (Scaled): F2: Sample, 2	Abundances (Scaled): F3: Sample, 3	Abundances (Scaled): F4: Sample, 4	Abundances (Scaled): F5: Sample, 5	Abundances (Scaled): F6: Sample, 6	Abundances (Scaled): F7: Sample, 7	Abundances (Scaled): F8: Sample, 8	Abundances (Scaled): F9: Sample, 9	Quan Info	Found in Sample: [S1] F1: Sample, 1	Found in Sample: [S2] F2: Sample, 2	Found in Sample: [S3] F3: Sample, 3	Found in Sample: [S4] F4: Sample, 4	Found in Sample: [S5] F5: Sample, 5	Found in Sample: [S6] F6: Sample, 6	Found in Sample: [S7] F7: Sample, 7	Found in Sample: [S8] F8: Sample, 8	Found in Sample: [S9] F9: Sample, 9	Confidence (by Search Engine): A2 Sequest HT (Sample 1)	Confidence (by Search Engine): B2 Sequest HT (Sample 2)	Confidence (by Search Engine): C2 Sequest HT (Sample 3)	Confidence (by Search Engine): D2 Sequest HT (Sample 4)	Confidence (by Search Engine): E2 Sequest HT (Sample 5)	Confidence (by Search Engine): F2 Sequest HT (Sample 6)	Confidence (by Search Engine): G2 Sequest HT (Sample 7)
	FALSE			815.2						84.8	High	[R].MHSSSAYSNGSGCGNETASDKLMYRK.[Y]	1xCarbamidomethyl [C13]; 1xDeamidated [N9]; 1xOxidation [M]	0.000374046	0.00015842	1	1	3	L2-63_01094	L2-63_01094 [332-357]		2	2855.2			815.2						84.8		Not Found	Not Found	High	Not Found	Not Found	Not Found	Not Found	Not Found	High	n/a	n/a	High	n/a	n/a	n/a	n/a
	FALSE										High	[R].MHSSSAYSNGSGCGNETASDKLMYRK.[Y]	1xCarbamidomethyl [C13]; 2xDeamidated [N9; N15]	0.000786631	0.00015842	1	1	1	L2-63_01094	L2-63_01094 [332-357]		2	2840.19										No Quan Values	Not Found	Not Found	Not Found	Not Found	Not Found	Not Found	Not Found	Not Found	High	n/a	Low	n/a	n/a	n/a	n/a	n/a
	FALSE		234.3				298.1	81.6		286	High	[R].MHSSSAYSNGSGCGNETASDKLMYRK.[Y]	1xCarbamidomethyl [C13]; 1xDeamidated [N]	2.32085e-08	0.00015842	1	1	5	L2-63_01094	L2-63_01094 [332-357]		2	2839.21		234.3				298.1	81.6		286		Not Found	High	High	Not Found	Not Found	High	High	Not Found	High	n/a	High	High	Low	n/a	High	High
	FALSE		40.5	31.8	397.9	15.3	6.9	363.6	24	20.2	High	[R].MHSSSAYSNGSGCGNETASDKLMYRK.[Y]	1xCarbamidomethyl [C13]	1.19774e-06	0.00015842	1	1	2	L2-63_01094	L2-63_01094 [332-357]		2	2838.22		40.5	31.8	397.9	15.3	6.9	363.6	24	20.2		Not Found	High	High	Peak Found	Peak Found	Peak Found	Peak Found	Peak Found	Peak Found	n/a	High	High	n/a	n/a	Low	n/a
	FALSE		367.3	49		74.1	60.6		236.4	112.6	High	[R].MHSSSAYSNGSGCGNETASDKLMYR.[K]	1xCarbamidomethyl [C13]; 1xDeamidated [N9]; 1xOxidation [M]	2.72267e-10	0.00015842	1	1	6	L2-63_01094	L2-63_01094 [332-356]		1	2727.11		367.3	49		74.1	60.6		236.4	112.6		Not Found	High	Peak Found	Not Found	High	Peak Found	Not Found	High	High	n/a	High	n/a	n/a	High	n/a	n/a
	FALSE		719.7	180.3							High	[R].MHSSSAYSNGSGCGNETASDKLMYR.[K]	1xCarbamidomethyl [C13]; 1xOxidation [M]	0.000129279	0.00015842	1	1	3	L2-63_01094	L2-63_01094 [332-356]		1	2726.12		719.7	180.3								Not Found	High	Peak Found	Not Found	Not Found	Not Found	Not Found	High	Not Found	n/a	High	n/a	n/a	n/a	n/a	n/a
	FALSE		350.6			128.9			420.4		High	[R].MHSSSAYSNGSGCGNETASDKLMYR.[K]	1xCarbamidomethyl [C13]; 2xDeamidated [N9; N15]	3.46782e-09	0.00015842	1	1	7	L2-63_01094	L2-63_01094 [332-356]		1	2712.1		350.6			128.9			420.4			Not Found	High	High	Not Found	High	High	Not Found	High	High	n/a	High	High	n/a	High	High	n/a
	FALSE		457.6	27.9	6.3	108.7	70.9		134.5	94	High	[R].MHSSSAYSNGSGCGNETASDKLMYR.[K]	1xCarbamidomethyl [C13]; 1xDeamidated [N]	1.46522e-12	0.00015842	1	1	13	L2-63_01094	L2-63_01094 [332-356]		1	2711.11		457.6	27.9	6.3	108.7	70.9		134.5	94		Not Found	High	High	Peak Found	High	High	Not Found	High	High	n/a	High	High	n/a	High	High	n/a
	FALSE		544.9		11.5	81.7	63.1	10.2	52.2	136.3	High	[R].MHSSSAYSNGSGCGNETASDKLMYR.[K]	1xCarbamidomethyl [C13]	1.75874e-09	0.00015842	1	1	7	L2-63_01094	L2-63_01094 [332-356]		1	2710.13		544.9		11.5	81.7	63.1	10.2	52.2	136.3		Not Found	High	High	Peak Found	High	High	Peak Found	High	High	n/a	High	High	n/a	High	High	n/a
	FALSE	35.7	534.8	40.9		74.3			101.2	113.1	High	[R].MHSSSAYSNGSGCGNETASDK.[L]	1xCarbamidomethyl [C13]	7.20642e-05	0.00015842	1	1	3	L2-63_01094	L2-63_01094 [332-352]		0	2146.84	35.7	534.8	40.9		74.3			101.2	113.1		Peak Found	High	Peak Found	Not Found	Peak Found	Not Found	Not Found	High	High	n/a	High	n/a	n/a	Low	Low	n/a
	FALSE		475.4						424.6		High	[R].MHSSSAYSNGSGCGNETASDKLMYR.[K]	1xCarbamidomethyl [C13]; 2xDeamidated [N9; N15]; 1xOxidation [M]	2.37598e-07	0.00015842	1	1	3	L2-63_01094	L2-63_01094 [332-356]		1	2728.09		475.4						424.6			Not Found	High	Not Found	Not Found	Not Found	Not Found	Not Found	High	High	n/a	High	n/a	n/a	Low	Low	n/a
	FALSE										High	[K].LYTTGSDNEAGASAIGTYDMK.[K]	1xOxidation [M20]	0.000548901	0.00015842	1	1	2	L2-63_01094	L2-63_01094 [83-103]		0	2180.97										No Quan Values	Not Found	High	Not Found	Not Found	Not Found	Not Found	Not Found	High	Not Found	n/a	High	n/a	n/a	n/a	n/a	n/a
	FALSE										High	[K].LYTTGSDNEAGASAIGTYDMK.[K]	1xDeamidated [N8]	1.7177e-09	0.00015842	1	1	3	L2-63_01094	L2-63_01094 [83-103]		0	2165.95										No Quan Values	Not Found	High	Not Found	Not Found	High	High	Not Found	Not Found	Not Found	n/a	High	Low	n/a	High	High	n/a
	FALSE	132.5	346.7			86.7	69.7		128.2	136.2	High	[K].LYTTGSDNEAGASAIGTYDMK.[K]		2.17523e-09	0.00015842	1	1	6	L2-63_01094	L2-63_01094 [83-103]		0	2164.97	132.5	346.7			86.7	69.7		128.2	136.2		High	High	Not Found	Not Found	High	High	Not Found	High	High	High	High	Low	n/a	High	High	n/a
	FALSE		467.7	12.9		96	58.9	5.1	118.8	140.6	High	[K].LYTTGSDNEAGASAIGTYDMKK.[D]		2.06295e-10	0.00015842	1	1	6	L2-63_01094	L2-63_01094 [83-104]		1	2293.07		467.7	12.9		96	58.9	5.1	118.8	140.6		Not Found	High	Peak Found	Not Found	High	High	Peak Found	High	High	n/a	High	n/a	n/a	High	High	n/a
	FALSE	428.6	275.4			42.7	29.1		80.2	44	High	[K].LYTTGSDNEAGASAIGTYDMKK.[D]	1xOxidation [M20]	2.08629e-06	0.00015842	1	1	5	L2-63_01094	L2-63_01094 [83-104]		1	2309.06	428.6	275.4			42.7	29.1		80.2	44		Peak Found	High	Not Found	Not Found	High	High	Not Found	High	High	n/a	High	n/a	n/a	High	High	n/a
	FALSE										High	[K].LYTTGSDNEAGASAIGTYDMKK.[D]	1xDeamidated [N8]; 1xOxidation [M20]	0.000197743	0.00015842	1	1	2	L2-63_01094	L2-63_01094 [83-104]		1	2310.04										No Quan Values	Not Found	High	Not Found	Not Found	Not Found	Not Found	Not Found	High	Not Found	n/a	High	n/a	n/a	n/a	n/a	n/a
	FALSE	12.6	453.4	49.3		68.3	64.2		187	65.1	High	[K].QMIQALHDR.[G]		1.82112e-05	0.00015842	1	1	9	L2-63_01094	L2-63_01094 [293-301]		0	1111.57	12.6	453.4	49.3		68.3	64.2		187	65.1		High	High	High	Not Found	High	High	Not Found	High	High	High	High	High	n/a	High	High	n/a
	FALSE		737.1			19.9	46.9		14.5	81.6	High	[K].QGDTNSYKSSDAINEIDWSR.[V]		2.26637e-07	0.00015842	1	1	1	L2-63_01094	L2-63_01094 [550-569]		1	2286.03		737.1			19.9	46.9		14.5	81.6		Not Found	High	Not Found	Not Found	Peak Found	Peak Found	Not Found	Peak Found	Peak Found	n/a	High	n/a	n/a	n/a	n/a	n/a
	FALSE	6.5	209.8	15.5	8.9	125.9	107.2	2.9	234.5	188.7	High	[R].SALDGLYSDGSGKK.[I]		2.67376e-07	0.00015842	1	1	13	L2-63_01094	L2-63_01094 [393-406]		1	1397.69	6.5	209.8	15.5	8.9	125.9	107.2	2.9	234.5	188.7		High	High	High	High	High	High	Peak Found	High	High	High	High	High	High	High	High	n/a
	FALSE	138.2	263.6			146.7	131.2		94.4	125.9	High	[R].SALDGLYSDGSGK.[K]		6.91699e-07	0.00015842	1	1	6	L2-63_01094	L2-63_01094 [393-405]		0	1269.6	138.2	263.6			146.7	131.2		94.4	125.9		High	High	Not Found	Not Found	High	High	Not Found	High	High	High	High	n/a	n/a	High	High	n/a
	FALSE	90.9	439.3	133.9		55.7	40		79	61.2	High	[R].NWGYDPVNYNAPEGSYSTNPYDGNTR.[I]		1.53544e-09	0.00015842	1	1	7	L2-63_01094	L2-63_01094 [262-287]		0	2951.25	90.9	439.3	133.9		55.7	40		79	61.2		High	High	High	Not Found	High	High	Not Found	High	High	High	High	High	n/a	High	High	n/a
	FALSE		785.2						114.8		High	[K].NYNVTYVYSSSGIR.[S]		0.000173662	0.00015842	1	1	2	L2-63_01094	L2-63_01094 [753-766]		0	1622.78		785.2						114.8			Not Found	High	Not Found	Not Found	Not Found	Not Found	Not Found	Peak Found	Not Found	n/a	High	n/a	n/a	n/a	n/a	n/a
	FALSE	31.9	374.1	15.9		67.2	74.4		210.7	125.8	High	[K].NSGVSEDNKGK.[Y]	1xDeamidated [N1]	7.20883e-07	0.00015842	1	1	7	L2-63_01094	L2-63_01094 [194-204]		1	1135.52	31.9	374.1	15.9		67.2	74.4		210.7	125.8		High	High	Peak Found	Not Found	High	High	Not Found	High	High	High	High	n/a	n/a	High	High	n/a
	FALSE	27.9	337.7	41.3	3.9	89.5	39.4	3.3	159	198	High	[K].NSGVSEDNKGK.[Y]		1.33203e-06	0.00015842	1	1	12	L2-63_01094	L2-63_01094 [194-204]		1	1134.54	27.9	337.7	41.3	3.9	89.5	39.4	3.3	159	198		High	High	High	High	High	High	High	High	High	High	High	High	High	High	High	High
	FALSE		331			96.1	74		237.3	161.6	High	[K].NSGVSEDNK.[G]		0.000603239	0.00015842	1	1	2	L2-63_01094	L2-63_01094 [194-202]		0	949.422		331			96.1	74		237.3	161.6		Not Found	High	Not Found	Not Found	High	Peak Found	Not Found	Peak Found	Peak Found	n/a	High	n/a	n/a	High	n/a	n/a
	FALSE		531.2		112.8	69	106.9		80		High	[K].LITLSDKALIAAAR.[C]		4.79681e-07	0.00015842	1	1	3	L2-63_01094	L2-63_01094 [1045-1058]		1	1455.89		531.2		112.8	69	106.9		80			Not Found	High	Not Found	Peak Found	Peak Found	Peak Found	Not Found	High	Not Found	n/a	High	n/a	n/a	n/a	n/a	n/a
	FALSE		494.2				143.2			262.6	High	[K].ILIGDVNLNGAIDIVDTTAVQK.[Y]	1xDeamidated [N9]	4.85581e-10	0.00015842	1	1	2	L2-63_01094	L2-63_01094 [1019-1040]		0	2283.24		494.2				143.2			262.6		Not Found	High	Not Found	Not Found	Not Found	Peak Found	Not Found	Not Found	High	n/a	High	n/a	n/a	Medium	n/a	n/a
	FALSE		404.8			118.8	67.1		154.8	154.6	High	[K].ILMYGEPWTGGSVAISDGCSQSK.[A]	1xCarbamidomethyl [C19]; 1xOxidation [M3]	1.78063e-13	0.00015842	1	1	7	L2-63_01094	L2-63_01094 [407-429]		0	2459.12		404.8			118.8	67.1		154.8	154.6		Not Found	High	High	Not Found	High	High	Not Found	High	High	n/a	High	High	n/a	High	High	n/a
	FALSE	9.4	382.3	74.7		75.1	72.1		138.9	147.5	High	[K].ILMYGEPWTGGSVAISDGCSQSK.[A]	1xCarbamidomethyl [C19]	3.72396e-12	0.00015842	1	1	7	L2-63_01094	L2-63_01094 [407-429]		0	2443.13	9.4	382.3	74.7		75.1	72.1		138.9	147.5		High	High	High	Not Found	High	High	Not Found	High	High	High	High	High	n/a	High	High	n/a
	FALSE		695.5							204.5	High	[K].LKLYTTGSDNEAGASAIGTYDMK.[K]	1xDeamidated [N10]	0.000659052	0.00015842	1	1	1	L2-63_01094	L2-63_01094 [81-103]		1	2407.13		695.5							204.5		Not Found	High	Not Found	Not Found	Not Found	Not Found	Not Found	Not Found	Peak Found	n/a	High	n/a	n/a	n/a	n/a	n/a
	FALSE										High	[K].LKLYTTGSDNEAGASAIGTYDMK.[K]		1.55324e-07	0.00015842	1	1	1	L2-63_01094	L2-63_01094 [81-103]		1	2406.15										No Quan Values	Not Found	High	Not Found	Not Found	Not Found	Not Found	Not Found	Not Found	Not Found	n/a	High	n/a	n/a	n/a	n/a	n/a
	FALSE								426.1	473.9	High	[R].VKTYSDVAAYYK.[G]		0.000724284	0.00015842	1	1	3	L2-63_01094	L2-63_01094 [570-581]		1	1407.72								426.1	473.9		Not Found	High	Not Found	Not Found	Not Found	Not Found	Not Found	High	High	n/a	High	n/a	n/a	n/a	n/a	n/a
	FALSE		382.7	30.8		163.8			246.9	75.9	High	[K].VMGLLLTSQGIPFMTAGSEFCR.[T]	1xCarbamidomethyl [C21]; 2xOxidation [M2; M14]	2.80223e-05	0.00015842	1	1	3	L2-63_01094	L2-63_01094 [526-547]		0	2447.18		382.7	30.8		163.8			246.9	75.9		Not Found	High	Peak Found	Not Found	High	Not Found	Not Found	High	Peak Found	n/a	High	n/a	n/a	High	n/a	n/a
	FALSE						485			415	High	[K].VMGLLLTSQGIPFMTAGSEFCR.[T]	1xCarbamidomethyl [C21]; 1xDeamidated [Q9]; 1xOxidation [M]	5.17945e-07	0.00015842	1	1	3	L2-63_01094	L2-63_01094 [526-547]		0	2432.17						485			415		Not Found	Not Found	Not Found	Not Found	Not Found	High	Not Found	High	Peak Found	n/a	n/a	n/a	n/a	n/a	High	n/a
	FALSE		524.7	19.4		119.7			160.4	75.8	High	[K].VMGLLLTSQGIPFMTAGSEFCR.[T]	1xCarbamidomethyl [C21]; 1xOxidation [M14]	1.17028e-09	0.00015842	1	1	6	L2-63_01094	L2-63_01094 [526-547]		0	2431.18		524.7	19.4		119.7			160.4	75.8		Not Found	High	High	Not Found	High	High	Not Found	High	High	n/a	High	High	n/a	High	High	n/a
	FALSE		327.2	41.1		116.1	76.9		107.3	231.5	High	[K].VMGLLLTSQGIPFMTAGSEFCR.[T]	1xCarbamidomethyl [C21]	8.16488e-11	0.00015842	1	1	6	L2-63_01094	L2-63_01094 [526-547]		0	2415.19		327.2	41.1		116.1	76.9		107.3	231.5		Not Found	High	High	Not Found	High	High	Not Found	High	High	n/a	High	High	n/a	High	High	n/a
	FALSE	17.5	510.8	28.5	7.8	66.8	22.2	9.9	115.9	120.4	High	[K].VITSHIDAATGEK.[I]		2.87085e-09	0.00015842	1	1	5	L2-63_01094	L2-63_01094 [930-942]		0	1341.7	17.5	510.8	28.5	7.8	66.8	22.2	9.9	115.9	120.4		Peak Found	High	Peak Found	Peak Found	Peak Found	Peak Found	Peak Found	High	High	n/a	High	n/a	n/a	n/a	n/a	n/a
	FALSE	22.8	491.7	37.3		3.5	85.8		3	256	High	[K].TYSDVAAYYK.[G]		0.000142925	0.00015842	1	1	11	L2-63_01094	L2-63_01094 [572-581]		0	1180.55	22.8	491.7	37.3		3.5	85.8		3	256		Peak Found	High	High	Not Found	High	High	Not Found	High	High	n/a	High	High	n/a	High	High	n/a
	FALSE		298.2			129.5	138.8		158.5	175.1	High	[R].VGMFCDSYRDAIK.[G]	1xCarbamidomethyl [C5]	1.32438e-07	0.00015842	1	1	5	L2-63_01094	L2-63_01094 [437-449]		1	1561.71		298.2			129.5	138.8		158.5	175.1		Not Found	High	Not Found	Not Found	High	High	Not Found	High	High	n/a	High	n/a	n/a	High	High	n/a
	FALSE		337.6	45.1		125.8	96.5		173.8	121.2	High	[R].VGMFCDSYR.[D]	1xCarbamidomethyl [C5]; 1xOxidation [M3]	0.000223837	0.00015842	1	1	4	L2-63_01094	L2-63_01094 [437-445]		0	1150.47		337.6	45.1		125.8	96.5		173.8	121.2		Not Found	High	Peak Found	Not Found	High	Peak Found	Not Found	High	High	n/a	High	n/a	n/a	High	n/a	n/a
	FALSE	107.9	363.1			91.1	45.1		152.3	140.5	High	[R].VGMFCDSYR.[D]	1xCarbamidomethyl [C5]	7.4223e-05	0.00015842	1	1	12	L2-63_01094	L2-63_01094 [437-445]		0	1134.47	107.9	363.1			91.1	45.1		152.3	140.5		High	High	Not Found	Not Found	High	High	Not Found	High	High	High	High	n/a	n/a	High	High	n/a
	FALSE	486.5	241.1			57.9			114.4		High	[K].YYTYLVTVNGTTK.[E]	1xDeamidated [N9]	6.95795e-07	0.00015842	1	1	3	L2-63_01094	L2-63_01094 [123-135]		0	1523.76	486.5	241.1			57.9			114.4			High	High	Not Found	Not Found	Peak Found	Not Found	Not Found	High	Not Found	High	High	n/a	n/a	n/a	n/a	n/a
	FALSE	175.2	301.9						187.4	235.6	High	[K].YWAEEYHIDGFR.[F]		2.64237e-07	0.00015842	1	1	2	L2-63_01094	L2-63_01094 [365-376]		0	1585.71	175.2	301.9						187.4	235.6		Peak Found	High	Not Found	Not Found	Not Found	Not Found	Not Found	Peak Found	High	n/a	High	n/a	n/a	n/a	n/a	n/a
	FALSE		300	97.7		72.7	71.4		175.7	182.5	High	[K].VSSDDTYKTSPLSGR.[T]		6.44481e-08	0.00015842	1	1	6	L2-63_01094	L2-63_01094 [954-968]		1	1612.78		300	97.7		72.7	71.4		175.7	182.5		Not Found	High	High	Not Found	High	High	Not Found	High	High	n/a	High	High	n/a	High	High	n/a
	FALSE	24.8	364.5	50.1		68.1	64.3		160.6	167.6	High	[K].VSSDDTYK.[T]		0.000651322	0.00015842	1	1	6	L2-63_01094	L2-63_01094 [954-961]		0	914.41	24.8	364.5	50.1		68.1	64.3		160.6	167.6		Peak Found	High	High	Not Found	High	High	Not Found	High	High	n/a	High	High	n/a	High	High	n/a
	FALSE	25	371.4	71.1		87.4	66.3		139.7	139.2	High	[K].YADGTTYR.[T]		0.000795965	0.00015842	1	1	7	L2-63_01094	L2-63_01094 [717-724]		0	946.426	25	371.4	71.1		87.4	66.3		139.7	139.2		High	High	High	Not Found	High	High	Not Found	High	High	High	High	High	n/a	High	High	n/a
	FALSE		439.1	65.5					176.1	219.4	High	[K].WNNATVMTSEGNGWLK.[C]	1xDeamidated [N12]	4.88183e-06	0.00015842	1	1	2	L2-63_01094	L2-63_01094 [869-884]		0	1808.83		439.1	65.5					176.1	219.4		Not Found	High	Peak Found	Not Found	Not Found	Not Found	Not Found	Peak Found	High	n/a	High	n/a	n/a	n/a	n/a	n/a
	FALSE		706.3							193.7	High	[K].WNNATVMTSEGNGWLK.[C]		1.60044e-10	0.00015842	1	1	1	L2-63_01094	L2-63_01094 [869-884]		0	1807.84		706.3							193.7		Not Found	High	Not Found	Not Found	Not Found	Not Found	Not Found	Not Found	Peak Found	n/a	High	n/a	n/a	n/a	n/a	n/a
	FALSE										High	[R].TYPDTTILYDYALKDTQGVTSGTVTGGK.[N]	1xDeamidated [Q17]	3.21163e-09	0.00015842	1	1	3	L2-63_01094	L2-63_01094 [725-752]		1	2966.45										No Quan Values	Not Found	High	Not Found	Not Found	High	Not Found	Not Found	Not Found	High	n/a	High	n/a	n/a	High	n/a	n/a
	FALSE	119.2	349	18.4		84.3	40.9		137.1	151.1	High	[R].TYPDTTILYDYALK.[D]		1.28568e-06	0.00015842	1	1	6	L2-63_01094	L2-63_01094 [725-738]		0	1676.84	119.2	349	18.4		84.3	40.9		137.1	151.1		High	High	Peak Found	Not Found	High	High	Not Found	High	High	High	High	n/a	n/a	High	High	n/a
	FALSE	139.2	350.8	70.5	48.9	67.5	66.5	30.2	83.8	42.6	High	[K].SSDAINEIDWSR.[V]		2.73765e-07	0.00015842	1	1	11	L2-63_01094	L2-63_01094 [558-569]		0	1392.64	139.2	350.8	70.5	48.9	67.5	66.5	30.2	83.8	42.6		High	High	High	Peak Found	High	High	Peak Found	High	High	High	High	High	n/a	High	High	Low
	FALSE		807.2	92.8							High	[K].SSTFNTPSFQSTHGDVVAYTYSNNKSNEWGK.[V]	1xDeamidated [N/Q]	3.26902e-09	0.00015842	1	1	4	L2-63_01094	L2-63_01094 [595-625]		1	3454.55		807.2	92.8								Not Found	High	Peak Found	Not Found	High	Not Found	Not Found	High	High	n/a	High	n/a	n/a	High	n/a	n/a
	FALSE		404.4			112.9	85.4		143.1	154.2	High	[K].SSTFNTPSFQSTHGDVVAYTYSNNKSNEWGK.[V]		1.39665e-07	0.00015842	1	1	4	L2-63_01094	L2-63_01094 [595-625]		1	3453.56		404.4			112.9	85.4		143.1	154.2		Not Found	High	Not Found	Not Found	High	Peak Found	Not Found	High	High	n/a	High	n/a	n/a	High	n/a	n/a
	FALSE	5.5	634.2	15.8		32.8	27.4		131.7	52.5	High	[K].SSTFNTPSFQSTHGDVVAYTYSNNK.[S]		1.70759e-09	0.00015842	1	1	10	L2-63_01094	L2-63_01094 [595-619]		0	2752.25	5.5	634.2	15.8		32.8	27.4		131.7	52.5		High	High	High	Not Found	High	High	Not Found	High	High	High	High	High	n/a	High	High	n/a
	FALSE										High	[K].SSTFNTPSFQSTHGDVVAYTYSNNK.[S]	1xDeamidated [N/Q]	6.00403e-08	0.00015842	1	1	2	L2-63_01094	L2-63_01094 [595-619]		0	2753.23										No Quan Values	Not Found	High	Not Found	Not Found	Not Found	Not Found	Not Found	Not Found	Not Found	Medium	High	n/a	n/a	n/a	n/a	n/a
	FALSE	6.9	474.7	32.6	2.9	83	41.3		146.8	111.8	High	[K].SNGSSSWNSTSSSLR.[G]		1.09009e-08	0.00015842	1	1	9	L2-63_01094	L2-63_01094 [506-520]		0	1556.69	6.9	474.7	32.6	2.9	83	41.3		146.8	111.8		High	High	High	High	High	High	Not Found	High	High	High	High	High	High	High	High	n/a
	FALSE	8.3	413.6	44.4	2	69	101		146.2	115.4	High	[K].SNGSSSWNSTSSSLR.[G]	1xDeamidated [N]	1.49981e-10	0.00015842	1	1	13	L2-63_01094	L2-63_01094 [506-520]		0	1557.68	8.3	413.6	44.4	2	69	101		146.2	115.4		High	High	High	Peak Found	High	High	Not Found	High	High	High	High	High	n/a	High	High	n/a
	FALSE		540.8	49.2		50	30.1		124.8	105.1	High	[K].SNGSSSWNSTSSSLRGQVK.[K]		1.78915e-05	0.00015842	1	1	4	L2-63_01094	L2-63_01094 [506-524]		1	1968.94		540.8	49.2		50	30.1		124.8	105.1		Not Found	High	High	Not Found	Peak Found	Peak Found	Not Found	High	High	n/a	High	High	n/a	n/a	n/a	n/a
	FALSE		82.4	346.5			471.1				High	[K].SNGSSSWNSTSSSLRGQVK.[K]	1xDeamidated [N2]	1.62859e-08	0.00015842	1	1	1	L2-63_01094	L2-63_01094 [506-524]		1	1969.92		82.4	346.5			471.1					Not Found	Peak Found	High	Not Found	Not Found	Peak Found	Not Found	Not Found	Not Found	n/a	Medium	High	n/a	n/a	n/a	n/a
	FALSE		289.6	435.1			71.2		104.1		High	[K].SNGSSSWNSTSSSLRGQVKK.[V]		1.77889e-06	0.00015842	1	1	2	L2-63_01094	L2-63_01094 [506-525]		2	2097.03		289.6	435.1			71.2		104.1			Not Found	High	High	Not Found	Not Found	Peak Found	Not Found	Peak Found	Not Found	n/a	High	High	n/a	n/a	n/a	n/a
	FALSE										High	[K].SLGTVSGNTYTVPANSACVLVQSSTFNNLK.[V]	1xCarbamidomethyl [C18]; 1xDeamidated [Q/N]	3.42664e-08	0.00015842	1	1	4	L2-63_01094	L2-63_01094 [660-689]		0	3130.54										No Quan Values	High	Not Found	High	Not Found	Not Found	Not Found	Not Found	High	High	High	n/a	High	n/a	n/a	n/a	n/a
	FALSE	18.1	424.9	11.4		89.5	66.8		146.9	142.4	High	[K].SLGTVSGNTYTVPANSACVLVQSSTFNNLK.[V]	1xCarbamidomethyl [C18]	1.40512e-08	0.00015842	1	1	7	L2-63_01094	L2-63_01094 [660-689]		0	3129.55	18.1	424.9	11.4		89.5	66.8		146.9	142.4		High	High	High	Not Found	High	High	Not Found	High	High	High	High	High	n/a	High	High	n/a
	FALSE		357.4			127.5			268.7	146.4	High	[R].SGYVTVNYVDENGESIKDTVSTK.[Y]	1xDeamidated [N12]	3.63341e-05	0.00015842	1	1	1	L2-63_01094	L2-63_01094 [767-789]		1	2506.18		357.4			127.5			268.7	146.4		Not Found	Peak Found	Not Found	Not Found	Peak Found	Not Found	Not Found	Peak Found	High	n/a	n/a	n/a	n/a	n/a	n/a	n/a
	FALSE		431						150.6	318.4	High	[R].SGYVTVNYVDENGESIKDTVSTK.[Y]		9.74422e-09	0.00015842	1	1	2	L2-63_01094	L2-63_01094 [767-789]		1	2505.2		431						150.6	318.4		Not Found	Peak Found	Not Found	Not Found	Not Found	Not Found	Not Found	High	High	n/a	n/a	n/a	n/a	n/a	n/a	n/a
	FALSE		650.4						148.5	101.1	High	[K].TWSPDASSVKLK.[L]		0.000428419	0.00015842	1	1	2	L2-63_01094	L2-63_01094 [71-82]		1	1318.7		650.4						148.5	101.1		Not Found	High	Not Found	Not Found	Not Found	Not Found	Not Found	High	Peak Found	n/a	High	n/a	n/a	n/a	n/a	n/a
	FALSE	28	483.4	29.7		68	57.1		126.2	107.7	High	[K].TWSPDASSVK.[L]		2.78574e-05	0.00015842	1	1	3	L2-63_01094	L2-63_01094 [71-80]		0	1077.52	28	483.4	29.7		68	57.1		126.2	107.7		High	High	High	Not Found	Peak Found	Peak Found	Not Found	Peak Found	Peak Found	High	High	High	n/a	n/a	n/a	n/a
	FALSE		397.9	1.9		80.7	67		183.2	169.4	High	[R].TYPDTTILYDYALKDTQGVTSGTVTGGK.[N]		1.24915e-11	0.00015842	1	1	6	L2-63_01094	L2-63_01094 [725-752]		1	2965.47		397.9	1.9		80.7	67		183.2	169.4		Not Found	High	High	Not Found	High	High	Not Found	High	High	n/a	High	High	n/a	High	High	n/a
	FALSE	6.9	416.5	32.4		71.4	66.6		106.6	199.5	High	[R].TKQGDTNSYK.[S]		7.8273e-05	0.00015842	1	1	7	L2-63_01094	L2-63_01094 [548-557]		1	1141.55	6.9	416.5	32.4		71.4	66.6		106.6	199.5		Peak Found	High	Peak Found	Not Found	High	High	Not Found	High	High	n/a	High	Low	n/a	High	High	n/a
	FALSE		351.3		16.8	110.1	54.7	6.4	156.8	204	High	[K].GFSAQAPSQTIAYADAHDNLILWDK.[I]		4.65923e-10	0.00015842	1	1	12	L2-63_01094	L2-63_01094 [478-502]		0	2732.33		351.3		16.8	110.1	54.7	6.4	156.8	204		Not Found	High	Not Found	Peak Found	High	High	Peak Found	High	High	n/a	High	n/a	n/a	High	High	n/a
	FALSE	98.4	196.2			172.4	309.1	45.6	30.1	48.2	High	[K].GFSAQAPSQTIAYADAHDNLILWDK.[I]	1xDeamidated [N/Q]	1.70711e-07	0.00015842	1	1	4	L2-63_01094	L2-63_01094 [478-502]		0	2733.32	98.4	196.2			172.4	309.1	45.6	30.1	48.2		Peak Found	High	Not Found	Not Found	High	Peak Found	Peak Found	Peak Found	High	n/a	High	n/a	n/a	High	n/a	n/a
	FALSE		480.2			116.8			146	157	High	[K].GFVQGNTDKAGTVANGVTGK.[G]		9.1798e-05	0.00015842	1	1	3	L2-63_01094	L2-63_01094 [458-477]		1	1920.98		480.2			116.8			146	157		Not Found	High	Not Found	Not Found	Peak Found	Not Found	Not Found	High	High	n/a	High	n/a	n/a	Medium	n/a	n/a
	FALSE		370.3	59.9		103	65.1		199.3	102.3	High	[K].GFVQGNTDKAGTVANGVTGK.[G]	1xDeamidated [N/Q]	5.75831e-05	0.00015842	1	1	4	L2-63_01094	L2-63_01094 [458-477]		1	1921.96		370.3	59.9		103	65.1		199.3	102.3		Not Found	High	Peak Found	Not Found	High	High	Not Found	Peak Found	High	n/a	High	Low	n/a	High	High	n/a
	FALSE	25.7	364.8			134.6	71.1		160.6	143.2	High	[K].DATYIQMYVAK.[L]	1xOxidation [M7]	0.000283441	0.00015842	1	1	4	L2-63_01094	L2-63_01094 [1072-1082]		0	1318.63	25.7	364.8			134.6	71.1		160.6	143.2		Peak Found	High	Not Found	Not Found	High	Peak Found	Not Found	High	Peak Found	n/a	High	n/a	n/a	High	n/a	n/a
	FALSE	34.4	347	12.1		85.3	44.3		181	195.8	High	[K].DATYIQMYVAK.[L]		3.40551e-06	0.00015842	1	1	10	L2-63_01094	L2-63_01094 [1072-1082]		0	1302.64	34.4	347	12.1		85.3	44.3		181	195.8		Peak Found	High	Peak Found	Not Found	High	Peak Found	Not Found	High	High	n/a	High	n/a	n/a	High	n/a	n/a
	FALSE		648.1				50		201.9		High	[R].DFSVSKNSGVSEDNKGK.[Y]	1xDeamidated [N7]	1.39684e-08	0.00015842	1	1	2	L2-63_01094	L2-63_01094 [188-204]		2	1798.85		648.1				50		201.9			Not Found	High	Not Found	Not Found	Not Found	Peak Found	Not Found	High	Not Found	n/a	High	n/a	n/a	n/a	n/a	n/a
	FALSE	93.2	305	191.6		47.2	94.7	11	99.4	57.9	High	[R].DFSVSKNSGVSEDNKGK.[Y]		1.35621e-08	0.00015842	1	1	8	L2-63_01094	L2-63_01094 [188-204]		2	1797.86	93.2	305	191.6		47.2	94.7	11	99.4	57.9		Peak Found	High	High	Not Found	High	Peak Found	Peak Found	High	High	n/a	High	High	n/a	High	n/a	n/a
	FALSE		538.1						170.3	191.6	High	[K].DSSTGVWSLNLSGDYK.[N]		2.68921e-06	0.00015842	1	1	3	L2-63_01094	L2-63_01094 [105-120]		0	1728.81		538.1						170.3	191.6		Not Found	High	Not Found	Not Found	Not Found	Not Found	Not Found	High	High	n/a	High	n/a	n/a	n/a	n/a	n/a
	FALSE	177.9	378.2	17.3		62.7	35.8		116.1	112.1	High	[K].DTQGVTSGTVTGGK.[N]		2.59598e-07	0.00015842	1	1	6	L2-63_01094	L2-63_01094 [739-752]		0	1307.64	177.9	378.2	17.3		62.7	35.8		116.1	112.1		High	High	High	Not Found	High	Peak Found	Not Found	High	High	High	High	High	n/a	High	n/a	n/a
	FALSE	15.6	612.2	29.7		74.3	31.2		70.6	66.5	High	[R].DAIKGSTDGSDKGFVQGNTDK.[A]		7.55958e-09	0.00015842	1	1	5	L2-63_01094	L2-63_01094 [446-466]		2	2140.02	15.6	612.2	29.7		74.3	31.2		70.6	66.5		Peak Found	High	Peak Found	Not Found	High	High	Not Found	High	Peak Found	n/a	High	n/a	n/a	High	High	n/a
	FALSE		398.8		79.1	84.7	75.4		162.9	99	High	[K].AYNESGLGSVYSK.[T]	1xDeamidated [N3]	2.02589e-07	0.00015842	1	1	4	L2-63_01094	L2-63_01094 [52-64]		0	1375.64		398.8		79.1	84.7	75.4		162.9	99		Not Found	High	Not Found	Peak Found	High	Peak Found	Not Found	High	High	n/a	High	n/a	n/a	High	n/a	n/a
	FALSE	101	187.4	181.1		42.9	96.6		52.3	238.7	High	[K].AYNESGLGSVYSK.[T]		9.46079e-09	0.00015842	1	1	8	L2-63_01094	L2-63_01094 [52-64]		0	1374.65	101	187.4	181.1		42.9	96.6		52.3	238.7		High	High	High	Not Found	High	High	Not Found	High	High	High	High	High	n/a	High	High	n/a
	FALSE	75.6	397.9	24.7		83.2	65.3		116.4	136.9	High	[K].GSTDGSDKGFVQGNTDK.[A]		3.83392e-09	0.00015842	1	1	7	L2-63_01094	L2-63_01094 [450-466]		1	1712.77	75.6	397.9	24.7		83.2	65.3		116.4	136.9		High	High	High	Not Found	High	High	Not Found	High	High	High	High	High	n/a	High	High	n/a
	FALSE		543.2	19.6		84.5	42.2		115.2	95.3	High	[K].GSTDGSDKGFVQGNTDKAGTVANGVTGK.[G]		2.37664e-09	0.00015842	1	1	5	L2-63_01094	L2-63_01094 [450-477]		2	2668.28		543.2	19.6		84.5	42.2		115.2	95.3		Not Found	High	High	Not Found	High	High	Not Found	High	Peak Found	n/a	High	High	n/a	High	High	n/a
	FALSE		452.9	55.8	3.4	100.9	89.7		87.5	109.8	High	[K].GSTDGSDKGFVQGNTDKAGTVANGVTGK.[G]	1xDeamidated [N23]	2.24039e-09	0.00015842	1	1	16	L2-63_01094	L2-63_01094 [450-477]		2	2669.26		452.9	55.8	3.4	100.9	89.7		87.5	109.8		Not Found	High	High	Peak Found	High	High	Not Found	High	High	n/a	High	High	n/a	High	High	n/a
	FALSE		310.5			135.4	84.7		224.3	145.1	High	[K].GLLEIRENYSPMK.[S]	1xOxidation [M12]	4.68339e-05	0.00015842	1	1	5	L2-63_01094	L2-63_01094 [582-594]		1	1565.8		310.5			135.4	84.7		224.3	145.1		Not Found	High	Not Found	Not Found	High	High	Not Found	High	High	n/a	High	n/a	n/a	High	High	n/a
	FALSE		468.3	73.2		84	95.2		179.3		High	[R].CYAYTDGGEEPNGKWNNATVMTSEGNGWLK.[C]	1xCarbamidomethyl [C1]; 2xDeamidated [N17; N]	7.292e-05	0.00015842	1	1	2	L2-63_01094	L2-63_01094 [855-884]		1	3351.42		468.3	73.2		84	95.2		179.3			Not Found	High	High	Not Found	Peak Found	Peak Found	Not Found	Peak Found	Not Found	n/a	High	High	n/a	n/a	n/a	n/a
	FALSE		286.3	36.9		100.3	97.7		225.2	153.6	High	[R].CYAYTDGGEEPNGK.[W]	1xCarbamidomethyl [C1]; 1xDeamidated [N12]	0.000340344	0.00015842	1	1	3	L2-63_01094	L2-63_01094 [855-868]		0	1561.61		286.3	36.9		100.3	97.7		225.2	153.6		Not Found	High	Peak Found	Not Found	High	High	Not Found	Peak Found	Peak Found	n/a	High	Low	n/a	High	High	Low
	FALSE		323.1	34.9		93.8	64.3		180.8	203.2	High	[R].CYAYTDGGEEPNGK.[W]	1xCarbamidomethyl [C1]	4.99849e-06	0.00015842	1	1	6	L2-63_01094	L2-63_01094 [855-868]		0	1560.63		323.1	34.9		93.8	64.3		180.8	203.2		Not Found	High	High	Not Found	High	High	Not Found	High	High	Medium	High	High	n/a	High	High	n/a
	FALSE		411.7				196.1		118.1	174.1	High	[R].CDADGENDIVSVK.[D]	1xCarbamidomethyl [C1]; 1xDeamidated [N7]	9.97707e-09	0.00015842	1	1	4	L2-63_01094	L2-63_01094 [1059-1071]		0	1422.61		411.7				196.1		118.1	174.1		Not Found	High	Not Found	Not Found	Not Found	Peak Found	Not Found	High	High	n/a	High	n/a	n/a	Medium	n/a	n/a
	FALSE	29.6	422.8	22.7	2.3	81.8	71		140.3	129.5	High	[R].CDADGENDIVSVK.[D]	1xCarbamidomethyl [C1]	3.48835e-09	0.00015842	1	1	8	L2-63_01094	L2-63_01094 [1059-1071]		0	1421.62	29.6	422.8	22.7	2.3	81.8	71		140.3	129.5		High	High	High	Peak Found	High	High	Not Found	High	High	High	High	High	n/a	High	High	n/a
	FALSE	82.5	299.2			87.1			133.6	297.5	High	[R].FDLMGIHDITTMNDIR.[S]		4.52182e-07	0.00015842	1	1	3	L2-63_01094	L2-63_01094 [377-392]		0	1891.9	82.5	299.2			87.1			133.6	297.5		Peak Found	High	Not Found	Not Found	Peak Found	Not Found	Not Found	High	High	n/a	High	n/a	n/a	n/a	n/a	n/a
	FALSE	413.1	142.2			41.8	18.4		148.8	135.6	High	[K].ETQDVYSQAVGVNGNR.[T]	1xDeamidated [N13]	1.05793e-05	0.00015842	1	1	5	L2-63_01094	L2-63_01094 [136-151]		0	1737.8	413.1	142.2			41.8	18.4		148.8	135.6		High	High	Not Found	Not Found	High	High	Not Found	Peak Found	High	High	High	n/a	n/a	High	High	n/a
	FALSE	69.1	494	14.3		73.9	34.1	2.8	116.6	95.2	High	[K].ETQDVYSQAVGVNGNR.[T]		4.18834e-08	0.00015842	1	1	10	L2-63_01094	L2-63_01094 [136-151]		0	1736.82	69.1	494	14.3		73.9	34.1	2.8	116.6	95.2		High	High	High	Not Found	High	High	Peak Found	High	High	High	High	High	n/a	High	High	n/a
	FALSE		419.6	2.9		94.5	67.1	2.1	153	160.7	High	[R].KYMIESVK.[Y]		7.03824e-05	0.00015842	1	1	5	L2-63_01094	L2-63_01094 [357-364]		1	997.539		419.6	2.9		94.5	67.1	2.1	153	160.7		Not Found	High	Peak Found	Not Found	High	High	Peak Found	High	High	n/a	High	n/a	n/a	High	High	n/a
	FALSE	12.5	452.1			67.2	40.1		152.3	175.7	High	[K].IADDEILIQSK.[V]		7.6483e-08	0.00015842	1	1	14	L2-63_01094	L2-63_01094 [943-953]		0	1244.67	12.5	452.1			67.2	40.1		152.3	175.7		Peak Found	High	Not Found	Not Found	High	High	Not Found	High	High	n/a	High	n/a	n/a	High	High	n/a
	FALSE		177.7		172.7				217.3	332.4	High	[K].KILMYGEPWTGGSVAISDGCSQSK.[A]	1xCarbamidomethyl [C20]	5.33292e-05	0.00015842	1	1	2	L2-63_01094	L2-63_01094 [406-429]		1	2571.22		177.7		172.7				217.3	332.4		Not Found	Peak Found	Not Found	Peak Found	Not Found	Not Found	Not Found	High	High	n/a	Low	n/a	n/a	n/a	n/a	n/a
	FALSE		468.3	10.3		56	74		161.3	130.1	High	[K].ALDSTSSVVHYYNSNNWSNVR.[C]		7.21185e-10	0.00015842	1	1	6	L2-63_01094	L2-63_01094 [834-854]		0	2413.12		468.3	10.3		56	74		161.3	130.1		Not Found	High	High	Not Found	High	High	Not Found	High	High	n/a	High	High	n/a	High	High	n/a
	FALSE		593.4	80.7		22.5	29.3		79.7	94.5	High	[K].ALDSTSSVVHYYNSNNWSNVR.[C]	1xDeamidated [N]	6.71673e-08	0.00015842	1	1	9	L2-63_01094	L2-63_01094 [834-854]		0	2414.1		593.4	80.7		22.5	29.3		79.7	94.5		Not Found	High	High	Not Found	High	Peak Found	Not Found	High	High	n/a	High	High	n/a	High	n/a	Low
	FALSE	34	428.7	41.3		99.4	53.3		119.3	123.9	High	[K].AGTVANGVTGK.[G]		1.60878e-05	0.00015842	1	1	8	L2-63_01094	L2-63_01094 [467-477]		0	974.527	34	428.7	41.3		99.4	53.3		119.3	123.9		High	High	High	Not Found	High	High	Not Found	High	High	High	High	High	n/a	High	High	n/a
	FALSE	39.1	334.5	37.4	86.7	67.1	71.8	21.1	149.2	93	High	[K].AGTVANGVTGK.[G]	1xDeamidated [N6]	2.44644e-05	0.00015842	1	1	11	L2-63_01094	L2-63_01094 [467-477]		0	975.511	39.1	334.5	37.4	86.7	67.1	71.8	21.1	149.2	93		High	High	High	Peak Found	High	High	Peak Found	High	High	High	High	High	n/a	High	High	n/a
	FALSE										High	[K].HIDDSGNVLKTSTAK.[Y]		1.02745e-07	0.00015842	1	1	1	L2-63_01094	L2-63_01094 [702-716]		1	1585.82										No Quan Values	Not Found	Not Found	High	Not Found	Not Found	Not Found	Not Found	Not Found	Not Found	n/a	n/a	High	n/a	n/a	n/a	n/a
	FALSE		417.4	43.8		100.2	75.1		62.6	201	High	[K].HIDDSGNVLK.[T]		7.46769e-06	0.00015842	1	1	6	L2-63_01094	L2-63_01094 [702-711]		0	1097.56		417.4	43.8		100.2	75.1		62.6	201		Not Found	High	High	Not Found	High	High	Not Found	High	High	n/a	High	High	n/a	High	High	n/a
	FALSE		392.2	81.9	67.2	85.4	63.7		154.5	55.1	High	[K].QMIQALHDR.[G]	1xOxidation [M2]	0.00139366	0.000333305	1	1	6	L2-63_01094	L2-63_01094 [293-301]		0	1127.56		392.2	81.9	67.2	85.4	63.7		154.5	55.1		Not Found	High	Peak Found	Peak Found	High	Peak Found	Not Found	High	High	n/a	High	n/a	n/a	High	n/a	n/a
	FALSE	46.4	247.1	37.2	29.8	99.5	45.5	11.7	226.2	156.6	High	[K].TFGTVTIK.[H]		0.00121696	0.000333305	1	1	6	L2-63_01094	L2-63_01094 [694-701]		0	866.498	46.4	247.1	37.2	29.8	99.5	45.5	11.7	226.2	156.6		High	High	Peak Found	Peak Found	High	Peak Found	Peak Found	High	High	High	High	n/a	n/a	High	n/a	n/a
	FALSE										High	[R].FDLMGIHDITTMNDIR.[S]	1xDeamidated [N13]	0.00141019	0.000333305	1	1	1	L2-63_01094	L2-63_01094 [377-392]		0	1892.89										No Quan Values	Not Found	High	Not Found	Not Found	Not Found	Not Found	Not Found	Not Found	Not Found	n/a	High	n/a	n/a	n/a	n/a	n/a
	FALSE										High	[K].ILIGDVNLNGAIDIVDTTAVQK.[Y]		0.0011009	0.000333305	1	1	1	L2-63_01094	L2-63_01094 [1019-1040]		0	2282.26										No Quan Values	Not Found	High	Not Found	Not Found	Not Found	Not Found	Not Found	Not Found	Not Found	n/a	High	n/a	n/a	n/a	n/a	n/a
	FALSE	9.3	453	33.2	4.2	76.5	77.1		131.5	115.2	High	[K].QGDTNSYK.[S]		0.00182768	0.000333305	1	1	6	L2-63_01094	L2-63_01094 [550-557]		0	912.406	9.3	453	33.2	4.2	76.5	77.1		131.5	115.2		Peak Found	High	High	Peak Found	High	High	Not Found	High	High	n/a	High	High	n/a	High	High	n/a
	FALSE		294.3	94.3	45.3	25.7	47.6	12.6	289	91.2	High	[K].GSTDGSDKGFVQGNTDKAGTVANGVTGK.[G]	2xDeamidated [N23; N/Q]	0.00166322	0.000333305	1	1	6	L2-63_01094	L2-63_01094 [450-477]		2	2670.25		294.3	94.3	45.3	25.7	47.6	12.6	289	91.2		Not Found	High	Peak Found	Peak Found	Peak Found	Peak Found	Peak Found	High	High	n/a	High	n/a	n/a	n/a	n/a	n/a
	FALSE	166.9	348	24.7	23.4	76	55.1		112	93.9	High	[K].GFVQGNTDK.[A]		0.0019732	0.000431054	1	1	1	L2-63_01094	L2-63_01094 [458-466]		0	965.469	166.9	348	24.7	23.4	76	55.1		112	93.9		Peak Found	High	Peak Found	Peak Found	Peak Found	Peak Found	Not Found	Peak Found	Peak Found	n/a	High	n/a	n/a	n/a	n/a	n/a
	FALSE	23.4	545.5	107.7	5.9	26.9	80.3		26	84.2	High	[R].TVPGYYYR.[M]		0.00263367	0.000431054	1	1	11	L2-63_01094	L2-63_01094 [324-331]		0	1018.5	23.4	545.5	107.7	5.9	26.9	80.3		26	84.2		High	High	High	Peak Found	High	High	Not Found	High	High	High	High	High	n/a	High	High	n/a
	FALSE										High	[R].CYAYTDGGEEPNGKWNNATVMTSEGNGWLK.[C]	1xCarbamidomethyl [C1]; 3xDeamidated [N16; N17; N26]	0.00298056	0.000431054	1	1	1	L2-63_01094	L2-63_01094 [855-884]		1	3352.4										No Quan Values	Not Found	Not Found	Not Found	Not Found	Not Found	Not Found	Not Found	Not Found	High	n/a	n/a	n/a	n/a	n/a	n/a	n/a
	FALSE		330.1		130.7	74	39.4		135.7	189.9	High	[K].GLLEIRENYSPMK.[S]		0.00386263	0.000431054	1	1	10	L2-63_01094	L2-63_01094 [582-594]		1	1549.8		330.1		130.7	74	39.4		135.7	189.9		Not Found	High	Not Found	High	Peak Found	Peak Found	Not Found	High	Peak Found	n/a	High	n/a	High	n/a	n/a	n/a
	FALSE		900								High	[R].TKQGDTNSYK.[S]	1xDeamidated [N7]	0.00239673	0.000431054	1	1	2	L2-63_01094	L2-63_01094 [548-557]		1	1142.53		900									Not Found	High	Not Found	Not Found	Not Found	Not Found	Not Found	Not Found	Not Found	n/a	High	n/a	n/a	n/a	Low	Low
	FALSE		358.1	15.9		127	98.3		159.1	141.5	High	[R].ENYSPMK.[S]	1xOxidation [M6]	0.00569829	0.000431054	1	1	6	L2-63_01094	L2-63_01094 [588-594]		0	884.382		358.1	15.9		127	98.3		159.1	141.5		Not Found	High	Peak Found	Not Found	High	High	Not Found	High	High	n/a	High	n/a	n/a	High	High	n/a
	FALSE										High	[R].NWGYDPVNYNAPEGSYSTNPYDGNTR.[I]	1xDeamidated [N]	0.00637304	0.000431054	1	1	3	L2-63_01094	L2-63_01094 [262-287]		0	2952.23										No Quan Values	High	Not Found	Not Found	Not Found	High	Not Found	Not Found	High	Not Found	High	n/a	n/a	n/a	High	n/a	n/a
	FALSE				134.4				266.6	499	High	[K].KVMGLLLTSQGIPFMTAGSEFCR.[T]	1xCarbamidomethyl [C22]; 1xOxidation [M]	0.00792438	0.000431054	1	1	3	L2-63_01094	L2-63_01094 [525-547]		1	2559.28				134.4				266.6	499		Not Found	Not Found	Not Found	Peak Found	Not Found	Not Found	Not Found	High	High	n/a	n/a	n/a	n/a	n/a	n/a	n/a
	FALSE										High	[K].ILIGDVNLNGAIDIVDTTAVQK.[Y]	2xDeamidated [N7; N9]	0.00912665	0.000431054	1	1	2	L2-63_01094	L2-63_01094 [1019-1040]		0	2284.23										No Quan Values	Not Found	Not Found	Not Found	Not Found	High	High	Not Found	Not Found	Not Found	n/a	n/a	n/a	n/a	High	High	n/a
	FALSE										High	[K].SNGSSSWNSTSSSLR.[G]	2xDeamidated [N2; N8]	0.00488909	0.000431054	1	1	1	L2-63_01094	L2-63_01094 [506-520]		0	1558.66										No Quan Values	Not Found	High	Not Found	Not Found	Not Found	Not Found	Not Found	Not Found	Not Found	n/a	High	n/a	Low	n/a	n/a	n/a
	FALSE		900								High	[K].EDVASSSSNRNWGYDPVNYNAPEGSYSTNPYDGNTR.[I]		0.0090731	0.000431054	1	1	1	L2-63_01094	L2-63_01094 [252-287]		1	3983.7		900									Not Found	High	Not Found	Not Found	Not Found	Not Found	Not Found	Not Found	Not Found	n/a	High	n/a	n/a	n/a	n/a	n/a
	FALSE										High	[K].ILMYGEPWTGGSVAISDGCSQSK.[A]	1xCarbamidomethyl [C19]; 1xDeamidated [Q21]	0.00641068	0.000431054	1	1	4	L2-63_01094	L2-63_01094 [407-429]		0	2444.11										No Quan Values	Not Found	High	High	Not Found	Not Found	High	Not Found	Not Found	High	n/a	High	High	n/a	n/a	High	n/a
	FALSE										High	[K].SSTFNTPSFQSTHGDVVAYTYSNNKSNEWGK.[V]	2xDeamidated [N5; N23]	0.00223312	0.000431054	1	1	1	L2-63_01094	L2-63_01094 [595-625]		1	3455.53										No Quan Values	Not Found	High	Not Found	Not Found	Not Found	Not Found	Not Found	Not Found	Not Found	n/a	High	n/a	n/a	n/a	n/a	n/a
	FALSE										High	[K].GSTDGSDKGFVQGNTDKAGTVANGVTGK.[G]	3xDeamidated [Q12; N14; N23]	0.020274	0.000551871	1	1	1	L2-63_01094	L2-63_01094 [450-477]		2	2671.23										No Quan Values	Not Found	High	Not Found	Not Found	Not Found	Not Found	Not Found	Not Found	Not Found	n/a	High	n/a	n/a	n/a	n/a	n/a
	FALSE										High	[K].KVMGLLLTSQGIPFMTAGSEFCR.[T]	1xCarbamidomethyl [C22]; 1xDeamidated [Q10]; 1xOxidation [M3]	0.0229193	0.000551871	1	1	2	L2-63_01094	L2-63_01094 [525-547]		1	2560.26										No Quan Values	Not Found	Not Found	Not Found	Not Found	Not Found	Not Found	Not Found	High	High	n/a	n/a	n/a	n/a	n/a	n/a	n/a
	FALSE	34.4	355.8	17.1		105.3	78.5		156.9	151.9	High	[R].ENYSPMK.[S]		0.0138533	0.000551871	1	1	6	L2-63_01094	L2-63_01094 [588-594]		0	868.387	34.4	355.8	17.1		105.3	78.5		156.9	151.9		High	High	Peak Found	Not Found	High	High	Not Found	High	High	High	High	n/a	n/a	High	High	n/a
	FALSE	65.5	273.5	27.8		107.3	137.7		242.8	45.4	High	[R].MHSSSAYSNGSGCGNETASDK.[L]	1xCarbamidomethyl [C13]; 1xDeamidated [N9]	0.0128352	0.000551871	1	1	4	L2-63_01094	L2-63_01094 [332-352]		0	2147.82	65.5	273.5	27.8		107.3	137.7		242.8	45.4		Peak Found	High	Peak Found	Not Found	Peak Found	Peak Found	Not Found	High	High	Low	High	n/a	n/a	Medium	Medium	n/a
	FALSE	193.4	472.5						104.6	129.6	High	[R].DAIKGSTDGSDK.[G]		0.0128352	0.000551871	1	1	1	L2-63_01094	L2-63_01094 [446-457]		1	1193.56	193.4	472.5						104.6	129.6		Peak Found	High	Not Found	Not Found	Not Found	Not Found	Not Found	Peak Found	Peak Found	n/a	High	n/a	n/a	n/a	n/a	n/a
	FALSE	56.5	117.8	35.9		131.9	130.3		208.3	219.3	High	[K].YMIESVK.[Y]		0.0340238	0.000825722	1	1	8	L2-63_01094	L2-63_01094 [358-364]		0	869.444	56.5	117.8	35.9		131.9	130.3		208.3	219.3		High	High	High	Not Found	High	High	Not Found	High	High	High	High	High	n/a	High	High	n/a
	FALSE		552.8			64.4	70.5		127.5	84.8	High	[K].YMIESVK.[Y]	1xOxidation [M2]	0.0416286	0.000960524	1	1	5	L2-63_01094	L2-63_01094 [358-364]		0	885.439		552.8			64.4	70.5		127.5	84.8		Not Found	High	Not Found	Not Found	High	High	Not Found	High	High	n/a	High	n/a	n/a	High	High	n/a
	FALSE		900								High	[K].QGDTNSYKSSDAINEIDWSR.[V]	1xDeamidated [N5]	0.0641541	0.00134159	1	1	1	L2-63_01094	L2-63_01094 [550-569]		1	2287.01		900									Not Found	High	Not Found	Not Found	Not Found	Not Found	Not Found	Not Found	Not Found	n/a	High	n/a	n/a	n/a	n/a	n/a
	FALSE										High	[K].LYTTGSDNEAGASAIGTYDMKK.[D]	1xDeamidated [N8]	0.078027	0.00147465	1	1	1	L2-63_01094	L2-63_01094 [83-104]		1	2294.05										No Quan Values	Not Found	High	Not Found	Not Found	Not Found	Not Found	Not Found	Not Found	Not Found	Low	High	n/a	n/a	n/a	n/a	n/a
	FALSE										High	[R].MHSSSAYSNGSGCGNETASDK.[L]	1xCarbamidomethyl [C13]; 2xDeamidated [N9; N15]	0.110156	0.00212457	1	1	2	L2-63_01094	L2-63_01094 [332-352]		0	2148.81										No Quan Values	Not Found	High	Not Found	Not Found	Not Found	Not Found	Not Found	Not Found	High	Low	High	n/a	Low	Low	n/a	n/a
	FALSE										High	[R].CYAYTDGGEEPNGKWNNATVMTSEGNGWLK.[C]	1xCarbamidomethyl [C1]; 1xDeamidated [N12]	0.0993912	0.00212457	1	1	1	L2-63_01094	L2-63_01094 [855-884]		1	3350.44										No Quan Values	Not Found	Not Found	Not Found	Not Found	Not Found	Not Found	Not Found	High	Not Found	n/a	n/a	Low	n/a	n/a	n/a	n/a
	FALSE		900								High	[R].CYAYTDGGEEPNGKWNNATVMTSEGNGWLK.[C]	1xCarbamidomethyl [C1]; 1xDeamidated [N26]; 1xOxidation [M21]	0.294524	0.00945747	1	1	1	L2-63_01094	L2-63_01094 [855-884]		1	3366.43		900									Not Found	High	Not Found	Not Found	Not Found	Not Found	Not Found	Not Found	Not Found	n/a	High	n/a	n/a	n/a	n/a	n/a
High	L2-63_00433	L2-63_00433 Beta/alpha-amylase precursor,alpha-amylase,Maltooligosyl trehalose synthase,trehalose synthase,Alpha amylase, catalytic domain 440486:442900 reverse MW:89567	0	774.058	78	54	853	54	804	89.5	4.87	26	46	22	12	33	31	15	38	39	66	288	52	28	73	80	31	112	123	2.84453e+08	4.6981e+09	2.20773e+08	3.0399e+07	2.23032e+08	2.36016e+08	4.03418e+07	8.51203e+08	7.8632e+08	45	76	37	20	57	54	27	67	71
	Checked	Abundances (Grouped): F1	Abundances (Grouped): F2	Abundances (Grouped): F3	Abundances (Grouped): F4	Abundances (Grouped): F5	Abundances (Grouped): F6	Abundances (Grouped): F7	Abundances (Grouped): F8	Abundances (Grouped): F9	Confidence	Annotated Sequence	Modifications	Qvality PEP	Qvality q-value	# Protein Groups	# Proteins	# PSMs	Master Protein Accessions	Positions in Master Proteins	Modifications in Master Proteins	# Missed Cleavages	Theo. MH+ [Da]	Abundances (Scaled): F1: Sample, 1	Abundances (Scaled): F2: Sample, 2	Abundances (Scaled): F3: Sample, 3	Abundances (Scaled): F4: Sample, 4	Abundances (Scaled): F5: Sample, 5	Abundances (Scaled): F6: Sample, 6	Abundances (Scaled): F7: Sample, 7	Abundances (Scaled): F8: Sample, 8	Abundances (Scaled): F9: Sample, 9	Quan Info	Found in Sample: [S1] F1: Sample, 1	Found in Sample: [S2] F2: Sample, 2	Found in Sample: [S3] F3: Sample, 3	Found in Sample: [S4] F4: Sample, 4	Found in Sample: [S5] F5: Sample, 5	Found in Sample: [S6] F6: Sample, 6	Found in Sample: [S7] F7: Sample, 7	Found in Sample: [S8] F8: Sample, 8	Found in Sample: [S9] F9: Sample, 9	Confidence (by Search Engine): A2 Sequest HT (Sample 1)	Confidence (by Search Engine): B2 Sequest HT (Sample 2)	Confidence (by Search Engine): C2 Sequest HT (Sample 3)	Confidence (by Search Engine): D2 Sequest HT (Sample 4)	Confidence (by Search Engine): E2 Sequest HT (Sample 5)	Confidence (by Search Engine): F2 Sequest HT (Sample 6)	Confidence (by Search Engine): G2 Sequest HT (Sample 7)
	FALSE					322.4				577.6	High	[K].NAYNFAVNNDQYYNDATYSVMYVDSHDYAPEQPDETTR.[F]	1xDeamidated [N]; 1xOxidation [M21]	1.0461e-09	0.00015842	1	1	2	L2-63_00433	L2-63_00433 [565-602]		0	4497.86					322.4				577.6		Not Found	High	Not Found	Not Found	Peak Found	Not Found	Not Found	Not Found	High	n/a	High	n/a	n/a	n/a	n/a	n/a
	FALSE		722.3						177.7		High	[K].NAYNFAVNNDQYYNDATYSVMYVDSHDYAPEQPDETTR.[F]	1xOxidation [M21]	7.83106e-08	0.00015842	1	1	2	L2-63_00433	L2-63_00433 [565-602]		0	4496.88		722.3						177.7			Not Found	High	Not Found	Not Found	Not Found	Not Found	Not Found	High	Not Found	n/a	High	n/a	n/a	n/a	n/a	n/a
	FALSE										High	[K].NAYNFAVNNDQYYNDATYSVMYVDSHDYAPEQPDETTR.[F]	1xDeamidated [N8]	9.68687e-09	0.00015842	1	1	1	L2-63_00433	L2-63_00433 [565-602]		0	4481.87										No Quan Values	High	Not Found	Not Found	Not Found	Not Found	Not Found	Not Found	Not Found	Not Found	High	n/a	n/a	n/a	n/a	n/a	n/a
	FALSE	76.9	679.5	5.4					26.8	111.4	High	[K].NAYNFAVNNDQYYNDATYSVMYVDSHDYAPEQPDETTR.[F]		9.12899e-07	0.00015842	1	1	3	L2-63_00433	L2-63_00433 [565-602]		0	4480.88	76.9	679.5	5.4					26.8	111.4		High	High	High	Not Found	Not Found	Not Found	Not Found	Peak Found	Peak Found	High	High	High	n/a	n/a	n/a	n/a
	FALSE		319	439.1					141.9		High	[R].MSDGTQPYVYLWNSLPTNSAMSK.[S]	1xOxidation [M]	7.51403e-08	0.00015842	1	1	6	L2-63_00433	L2-63_00433 [51-73]		0	2606.19		319	439.1					141.9			Not Found	High	High	Not Found	High	Not Found	Not Found	High	High	n/a	High	High	n/a	High	n/a	n/a
	FALSE		238.9					478.9		182.2	High	[R].MSDGTQPYVYLWNSLPTNSAMSK.[S]	1xDeamidated [N]	4.68339e-05	0.00015842	1	1	3	L2-63_00433	L2-63_00433 [51-73]		0	2591.18		238.9					478.9		182.2		Not Found	High	High	Not Found	Not Found	Not Found	Peak Found	Not Found	Peak Found	n/a	High	High	n/a	n/a	n/a	n/a
	FALSE	33.6	441.4	222.5	36.1				29.5	137	High	[R].MSDGTQPYVYLWNSLPTNSAMSK.[S]		5.65983e-08	0.00015842	1	1	4	L2-63_00433	L2-63_00433 [51-73]		0	2590.2	33.6	441.4	222.5	36.1				29.5	137		Peak Found	High	High	Peak Found	Not Found	Not Found	Not Found	High	High	n/a	High	High	n/a	n/a	n/a	n/a
	FALSE				203.7	331.6	118.8	133.1	51	61.8	High	[R].RYTDDNTDSLALVSISSGATFK.[N]		4.33814e-06	0.00015842	1	1	7	L2-63_00433	L2-63_00433 [725-746]		1	2361.16				203.7	331.6	118.8	133.1	51	61.8		Not Found	Not Found	Not Found	High	High	Peak Found	High	Peak Found	Peak Found	n/a	n/a	n/a	High	High	n/a	High
	FALSE		600.3			19.2	20.3	2.9	157.6	99.7	High	[K].NIPNGKYVDAVTGDVK.[Y]	1xDeamidated [N4]	7.64723e-07	0.00015842	1	1	9	L2-63_00433	L2-63_00433 [747-762]		1	1690.86		600.3			19.2	20.3	2.9	157.6	99.7		Not Found	High	Not Found	Not Found	High	High	Peak Found	High	High	Medium	High	n/a	n/a	High	High	n/a
	FALSE		714.6			25.6	21.9		71.5	66.4	High	[K].NIPNGKYVDAVTGDVK.[Y]		9.23608e-06	0.00015842	1	1	4	L2-63_00433	L2-63_00433 [747-762]		1	1689.88		714.6			25.6	21.9		71.5	66.4		Not Found	High	Not Found	Not Found	High	Peak Found	Not Found	High	High	n/a	High	n/a	n/a	High	n/a	n/a
	FALSE		731	23		34.8	35.1		44.1	31.9	High	[K].NVTYSGDNGNSTGPQPAAQDFSMNK.[I]	1xDeamidated [N/Q]; 1xOxidation [M23]	5.65722e-05	0.00015842	1	1	6	L2-63_00433	L2-63_00433 [329-353]		0	2617.11		731	23		34.8	35.1		44.1	31.9		High	High	High	Not Found	High	High	Not Found	High	Peak Found	High	High	High	n/a	High	High	n/a
	FALSE	13.6	648.3	34.1		14.9	7.7		94.4	87	High	[K].NVTYSGDNGNSTGPQPAAQDFSMNK.[I]	1xOxidation [M23]	1.05793e-05	0.00015842	1	1	4	L2-63_00433	L2-63_00433 [329-353]		0	2616.13	13.6	648.3	34.1		14.9	7.7		94.4	87		Peak Found	High	Peak Found	Not Found	High	Peak Found	Not Found	High	High	Medium	High	Low	n/a	High	n/a	n/a
	FALSE	43.1	618.9						126.3	111.7	High	[K].NVTYSGDNGNSTGPQPAAQDFSMNK.[I]	2xDeamidated [N/Q]	1.13577e-06	0.00015842	1	1	9	L2-63_00433	L2-63_00433 [329-353]		0	2602.1	43.1	618.9						126.3	111.7		High	High	High	Not Found	Not Found	High	High	Peak Found	High	High	High	High	n/a	n/a	High	High
	FALSE	40.4	569.9	10		23.7	19.3	3.3	140.1	93.3	High	[K].NVTYSGDNGNSTGPQPAAQDFSMNK.[I]	1xDeamidated [N/Q]	8.26301e-12	0.00015842	1	1	17	L2-63_00433	L2-63_00433 [329-353]		0	2601.12	40.4	569.9	10		23.7	19.3	3.3	140.1	93.3		High	High	High	Not Found	High	High	High	High	High	High	High	High	n/a	High	High	High
	FALSE	46.2	586	22.6		24.1	12.8	3.2	98.3	106.7	High	[K].NVTYSGDNGNSTGPQPAAQDFSMNK.[I]		8.71393e-12	0.00015842	1	1	8	L2-63_00433	L2-63_00433 [329-353]		0	2600.13	46.2	586	22.6		24.1	12.8	3.2	98.3	106.7		High	High	High	Not Found	High	High	Peak Found	High	High	High	High	High	n/a	High	High	Medium
	FALSE						586.9	313.1			High	[K].IIQDVVLQHTGNFGEAHFCDLFTKDTTK.[D]	1xCarbamidomethyl [C19]; 1xDeamidated [Q/N]	0.000160835	0.00015842	1	1	3	L2-63_00433	L2-63_00433 [257-284]		1	3235.57						586.9	313.1				Not Found	Not Found	Not Found	Not Found	Not Found	High	High	Not Found	Not Found	n/a	n/a	n/a	n/a	n/a	High	High
	FALSE						704.2	195.8			High	[K].IIQDVVLQHTGNFGEAHFCDLFTKDTTK.[D]	1xCarbamidomethyl [C19]	0.000148954	0.00015842	1	1	3	L2-63_00433	L2-63_00433 [257-284]		1	3234.59						704.2	195.8				Not Found	Not Found	Not Found	Not Found	Not Found	High	High	Not Found	Not Found	n/a	n/a	n/a	n/a	n/a	High	High
	FALSE	105	162.7		33.6	61.6	158.5			378.6	High	[K].IIQDVVLQHTGNFGEAHFCDLFTK.[D]	1xCarbamidomethyl [C19]; 1xDeamidated [N/Q]	3.38594e-07	0.00015842	1	1	6	L2-63_00433	L2-63_00433 [257-280]		0	2790.36	105	162.7		33.6	61.6	158.5			378.6		Peak Found	Peak Found	Not Found	High	High	Peak Found	Not Found	Not Found	High	n/a	n/a	n/a	High	High	n/a	n/a
	FALSE		94.1		52.4	45.8	25.5		219.3	463	High	[K].IIQDVVLQHTGNFGEAHFCDLFTK.[D]	1xCarbamidomethyl [C19]	3.76662e-09	0.00015842	1	1	13	L2-63_00433	L2-63_00433 [257-280]		0	2789.37		94.1		52.4	45.8	25.5		219.3	463		Not Found	High	Not Found	High	High	Peak Found	Not Found	High	High	n/a	High	n/a	High	High	n/a	n/a
	FALSE										High	[K].LESAASADWYCENGKWSK.[Y]	1xCarbamidomethyl [C11]; 1xDeamidated [N13]	6.95695e-06	0.00015842	1	1	1	L2-63_00433	L2-63_00433 [115-132]		1	2102.91										No Quan Values	Not Found	High	Not Found	Not Found	Not Found	Not Found	Not Found	Not Found	Not Found	n/a	High	n/a	n/a	n/a	n/a	n/a
	FALSE	81.1					130.6		336.4	351.8	High	[K].ISQSDTYNPNNYYHTGYFQSPNYDDWTTK.[F]	1xDeamidated [N/Q]	1.7177e-09	0.00015842	1	1	10	L2-63_00433	L2-63_00433 [354-382]		0	3520.49	81.1					130.6		336.4	351.8		High	High	Not Found	Not Found	High	High	Not Found	High	High	High	High	n/a	n/a	High	High	n/a
	FALSE	27.5	629	16.4		23.2	18.4	2.8	100.1	82.5	High	[K].ISQSDTYNPNNYYHTGYFQSPNYDDWTTK.[F]		3.59286e-09	0.00015842	1	1	10	L2-63_00433	L2-63_00433 [354-382]		0	3519.5	27.5	629	16.4		23.2	18.4	2.8	100.1	82.5		High	High	High	Not Found	High	High	High	High	High	High	High	High	n/a	High	High	High
	FALSE										High	[K].ISQSDTYNPNNYYHTGYFQSPNYDDWTTK.[F]	2xDeamidated [N10; N11]	4.71112e-05	0.00015842	1	1	2	L2-63_00433	L2-63_00433 [354-382]		0	3521.47										No Quan Values	Not Found	Not Found	Not Found	Not Found	Not Found	Not Found	Not Found	High	High	Medium	Low	n/a	n/a	n/a	n/a	n/a
	FALSE										High	[R].VSLNIMFNDQLMDAAK.[A]	2xOxidation [M6; M12]	2.14847e-05	0.00015842	1	1	1	L2-63_00433	L2-63_00433 [430-445]		0	1841.88										No Quan Values	Not Found	High	Not Found	Not Found	Not Found	Not Found	Not Found	Not Found	Not Found	n/a	High	n/a	n/a	n/a	Low	n/a
	FALSE	55.2	603.4	12.6		24	28.2		57.4	119.3	High	[R].VSLNIMFNDQLMDAAK.[A]	1xOxidation [M12]	5.46209e-07	0.00015842	1	1	7	L2-63_00433	L2-63_00433 [430-445]		0	1825.88	55.2	603.4	12.6		24	28.2		57.4	119.3		Peak Found	High	High	Not Found	Peak Found	Peak Found	Not Found	High	High	n/a	High	High	n/a	n/a	n/a	n/a
	FALSE		696.3	17.7		13.2			37.4	135.4	High	[R].VSLNIMFNDQLMDAAK.[A]		8.86469e-08	0.00015842	1	1	14	L2-63_00433	L2-63_00433 [430-445]		0	1809.89		696.3	17.7		13.2			37.4	135.4		Not Found	High	High	Not Found	High	Not Found	Not Found	High	High	n/a	High	High	n/a	High	n/a	n/a
	FALSE		409.6	162.8		20.3	34.6	6.2	158.6	107.9	High	[K].VNAIVTDANGKQYSSEK.[K]	1xDeamidated [N9]	3.46879e-11	0.00015842	1	1	11	L2-63_00433	L2-63_00433 [97-113]		1	1824.9		409.6	162.8		20.3	34.6	6.2	158.6	107.9		Not Found	High	High	Not Found	High	High	High	High	High	n/a	High	High	n/a	High	High	High
	FALSE		454.4	167.8		28.4	19.7	4.2	144.3	81.2	High	[K].VNAIVTDANGKQYSSEK.[K]		1.26346e-08	0.00015842	1	1	6	L2-63_00433	L2-63_00433 [97-113]		1	1823.91		454.4	167.8		28.4	19.7	4.2	144.3	81.2		Not Found	High	High	Not Found	High	Peak Found	Peak Found	High	High	n/a	High	High	n/a	High	n/a	n/a
	FALSE	123.4	275.4	74.8	26.7	20.7	59.3	17.7	259.8	42.2	High	[K].VNAIVTDANGK.[Q]	1xDeamidated [N9]	1.47266e-06	0.00015842	1	1	10	L2-63_00433	L2-63_00433 [97-107]		0	1102.57	123.4	275.4	74.8	26.7	20.7	59.3	17.7	259.8	42.2		High	High	High	Peak Found	High	High	Peak Found	High	High	High	High	High	n/a	High	High	n/a
	FALSE	7.4	517	71		32.4	20.9		161.2	90.1	High	[K].VNAIVTDANGK.[Q]		1.67666e-05	0.00015842	1	1	6	L2-63_00433	L2-63_00433 [97-107]		0	1101.59	7.4	517	71		32.4	20.9		161.2	90.1		Peak Found	High	High	Not Found	High	High	Not Found	High	High	n/a	High	High	n/a	High	High	n/a
	FALSE	768.2		131.8							High	[K].VNAIVTDANGKQYSSEKK.[L]		0.000129279	0.00015842	1	1	2	L2-63_00433	L2-63_00433 [97-114]		2	1952.01	768.2		131.8								Peak Found	High	High	Not Found	Not Found	Not Found	Not Found	Not Found	Not Found	n/a	High	High	n/a	n/a	n/a	n/a
	FALSE	40.1	430		10.3	56.6	42.2	5.5	160.1	155.1	High	[R].YESSDYTYEDLIHDAHQK.[G]		2.36265e-09	0.00015842	1	1	18	L2-63_00433	L2-63_00433 [236-253]		0	2213.96	40.1	430		10.3	56.6	42.2	5.5	160.1	155.1		High	High	Not Found	High	High	High	Peak Found	High	High	High	High	n/a	High	High	High	n/a
	FALSE	100	649.6			7.8	12.3	2.1	73.3	54.9	High	[K].YMDMGVDGFR.[V]		0.0002504	0.00015842	1	1	2	L2-63_00433	L2-63_00433 [411-420]		0	1190.5	100	649.6			7.8	12.3	2.1	73.3	54.9		High	Peak Found	Not Found	Not Found	High	Peak Found	Peak Found	Peak Found	Peak Found	High	n/a	n/a	n/a	High	n/a	n/a
	FALSE		900								High	[K].YVDAVTGDVKYVTDGTLTVPELAK.[A]		6.91699e-07	0.00015842	1	1	7	L2-63_00433	L2-63_00433 [753-776]		1	2554.33		900									Not Found	High	Not Found	Not Found	Not Found	Not Found	Not Found	Not Found	High	n/a	High	n/a	n/a	n/a	n/a	n/a
	FALSE	52.2	621	13.5	3.5	24.1	16.1	4.8	96	68.7	High	[K].YVDAVTGDVK.[Y]		6.63602e-06	0.00015842	1	1	17	L2-63_00433	L2-63_00433 [753-762]		0	1066.54	52.2	621	13.5	3.5	24.1	16.1	4.8	96	68.7		High	High	High	High	High	High	High	High	High	High	High	High	High	High	High	High
	FALSE	23.2	731.2	85.5	0.9	5.7	5.9		22.9	24.8	High	[R].YTSVWYR.[G]		0.000454459	0.00015842	1	1	21	L2-63_00433	L2-63_00433 [462-468]		0	974.473	23.2	731.2	85.5	0.9	5.7	5.9		22.9	24.8		High	High	High	Peak Found	High	High	Not Found	High	High	High	High	High	n/a	High	High	n/a
	FALSE	52.4	499.2	61.4	2.4	32.1	25	6.4	119.1	102	High	[K].YVTDGTLTVPELAK.[A]		6.33167e-08	0.00015842	1	1	20	L2-63_00433	L2-63_00433 [763-776]		0	1506.81	52.4	499.2	61.4	2.4	32.1	25	6.4	119.1	102		High	High	High	Peak Found	High	High	High	High	High	High	High	High	n/a	High	High	High
	FALSE	464.8	177.5	48.8				18.7	100.2	90	High	[K].YNPDEPDPIGSVDMR.[E]		5.93273e-07	0.00015842	1	1	6	L2-63_00433	L2-63_00433 [133-147]		0	1704.75	464.8	177.5	48.8				18.7	100.2	90		High	High	High	Not Found	Not Found	Not Found	High	High	High	High	High	High	n/a	n/a	n/a	High
	FALSE		723.2			19.3	41.3		92.3	23.9	High	[K].YMDMGVDGFRVDTVR.[H]	2xOxidation [M2; M4]	4.38893e-05	0.00015842	1	1	5	L2-63_00433	L2-63_00433 [411-425]		1	1792.8		723.2			19.3	41.3		92.3	23.9		Not Found	High	Not Found	Not Found	High	High	Not Found	High	High	n/a	High	n/a	n/a	High	High	n/a
	FALSE		667.7			35	27		106.8	63.6	High	[K].YMDMGVDGFRVDTVR.[H]	1xOxidation [M]	0.000209766	0.00015842	1	1	6	L2-63_00433	L2-63_00433 [411-425]		1	1776.8		667.7			35	27		106.8	63.6		Not Found	High	Not Found	Not Found	Peak Found	High	Not Found	High	High	n/a	High	n/a	n/a	n/a	High	n/a
	FALSE	10.8	530.8			40.4	29.7	3.5	129.1	155.7	High	[K].YMDMGVDGFRVDTVR.[H]		1.48116e-05	0.00015842	1	1	14	L2-63_00433	L2-63_00433 [411-425]		1	1760.81	10.8	530.8			40.4	29.7	3.5	129.1	155.7		High	High	Not Found	Not Found	High	High	High	High	High	High	High	n/a	n/a	High	High	High
	FALSE	233.4	161.4			61.4			256.1	187.8	High	[K].YMDMGVDGFR.[V]	2xOxidation [M2; M4]	0.000101488	0.00015842	1	1	3	L2-63_00433	L2-63_00433 [411-420]		0	1222.49	233.4	161.4			61.4			256.1	187.8		Peak Found	High	Not Found	Not Found	Peak Found	Not Found	Not Found	High	High	n/a	High	n/a	n/a	n/a	n/a	n/a
	FALSE	187.5	570.5						80.1	61.9	High	[K].YMDMGVDGFR.[V]	1xOxidation [M]	6.18103e-05	0.00015842	1	1	8	L2-63_00433	L2-63_00433 [411-420]		0	1206.49	187.5	570.5						80.1	61.9		High	High	Not Found	Not Found	High	Not Found	Not Found	High	High	High	High	n/a	n/a	High	Low	n/a
	FALSE		356.5			291.1				252.4	High	[R].YTDDNTDSLALVSISSGATFK.[N]	1xDeamidated [N5]	4.16369e-08	0.00015842	1	1	8	L2-63_00433	L2-63_00433 [726-746]		0	2206.04		356.5			291.1				252.4		High	High	High	Not Found	High	Not Found	Not Found	Not Found	Peak Found	High	High	High	n/a	High	n/a	n/a
	FALSE	20.3	506.5	34.5		29.9	27.9		127.5	153.4	High	[R].YTDDNTDSLALVSISSGATFK.[N]		3.63705e-12	0.00015842	1	1	19	L2-63_00433	L2-63_00433 [726-746]		0	2205.06	20.3	506.5	34.5		29.9	27.9		127.5	153.4		High	High	High	Not Found	High	High	High	High	High	High	High	High	n/a	High	High	High
	FALSE	231.7	357						185.6	125.8	High	[K].WYNYHVADVTK.[V]		1.02141e-07	0.00015842	1	1	3	L2-63_00433	L2-63_00433 [86-96]		0	1395.67	231.7	357						185.6	125.8		High	High	Not Found	Not Found	Not Found	Not Found	Not Found	High	Peak Found	High	High	n/a	n/a	n/a	n/a	n/a
	FALSE	108.2	185.6	76.7		42.1	41.9		131.3	314.2	High	[R].VYVCCASGFTGIDGQIGGDSAYAK.[-]	2xCarbamidomethyl [C4; C5]; 1xDeamidated [Q15]	0.000102694	0.00015842	1	1	16	L2-63_00433	L2-63_00433 [781-804]		0	2497.1	108.2	185.6	76.7		42.1	41.9		131.3	314.2		High	High	High	Not Found	High	High	Not Found	High	High	High	High	High	n/a	High	High	n/a
	FALSE	45.1	460.4	134.4	1.5	35.4	24.8	4.3	111.6	82.5	High	[R].VYVCCASGFTGIDGQIGGDSAYAK.[-]	2xCarbamidomethyl [C4; C5]	2.5529e-14	0.00015842	1	1	55	L2-63_00433	L2-63_00433 [781-804]		0	2496.12	45.1	460.4	134.4	1.5	35.4	24.8	4.3	111.6	82.5		High	High	High	High	High	High	High	High	High	High	High	High	High	High	High	High
	FALSE										High	[K].SPEEYWAQKPGVQYQQR.[L]	1xDeamidated [Q8]	8.60564e-07	0.00015842	1	1	3	L2-63_00433	L2-63_00433 [307-323]		0	2094.99										No Quan Values	High	Not Found	Not Found	Not Found	Not Found	High	High	Not Found	Not Found	High	n/a	n/a	n/a	n/a	High	High
	FALSE	33.5	711.2	8.9		10.9	8.3	0.7	56.5	69.9	High	[K].SPEEYWAQKPGVQYQQR.[L]		1.0097e-09	0.00015842	1	1	12	L2-63_00433	L2-63_00433 [307-323]		0	2094	33.5	711.2	8.9		10.9	8.3	0.7	56.5	69.9		High	High	High	Not Found	High	High	High	High	High	High	High	High	n/a	High	High	High
	FALSE										High	[R].SMASGMDAIDFQMHR.[M]	3xOxidation [M2; M6; M13]	9.13026e-08	0.00015842	1	1	1	L2-63_00433	L2-63_00433 [544-558]		0	1744.71										No Quan Values	Not Found	High	Not Found	Not Found	Not Found	Not Found	Not Found	Not Found	Not Found	n/a	High	n/a	n/a	n/a	n/a	n/a
	FALSE		900								High	[K].SDNAYLDGITYHGSDR.[S]	1xDeamidated [N3]	3.92444e-07	0.00015842	1	1	2	L2-63_00433	L2-63_00433 [528-543]		0	1784.77		900									Not Found	High	Not Found	Not Found	Not Found	Not Found	Not Found	Not Found	High	n/a	High	n/a	n/a	n/a	n/a	n/a
	FALSE	14.1	653.2		1.2	24	40.7	2.7	98.7	65.4	High	[K].SDNAYLDGITYHGSDR.[S]		1.60044e-10	0.00015842	1	1	18	L2-63_00433	L2-63_00433 [528-543]		0	1783.79	14.1	653.2		1.2	24	40.7	2.7	98.7	65.4		High	High	Not Found	Peak Found	High	High	High	High	High	High	High	n/a	n/a	High	High	High
	FALSE		806.6						65	28.4	High	[R].SMASGMDAIDFQMHR.[M]	2xOxidation [M6; M]	2.12357e-06	0.00015842	1	1	6	L2-63_00433	L2-63_00433 [544-558]		0	1728.71		806.6						65	28.4		Not Found	High	Not Found	Not Found	Not Found	Not Found	Not Found	High	Peak Found	n/a	High	n/a	n/a	n/a	n/a	n/a
	FALSE	7.7	640.4			28.1	33.8		125.4	64.6	High	[R].SMASGMDAIDFQMHR.[M]	1xOxidation [M]	7.38109e-07	0.00015842	1	1	19	L2-63_00433	L2-63_00433 [544-558]		0	1712.72	7.7	640.4			28.1	33.8		125.4	64.6		High	High	Not Found	Not Found	High	High	Not Found	High	High	High	High	n/a	n/a	High	High	n/a
	FALSE	41.9	504		1.2	34.9	25.4	2.4	150.2	140	High	[R].SMASGMDAIDFQMHR.[M]		5.00129e-10	0.00015842	1	1	31	L2-63_00433	L2-63_00433 [544-558]		0	1696.72	41.9	504		1.2	34.9	25.4	2.4	150.2	140		High	High	Not Found	High	High	High	Peak Found	High	High	High	High	n/a	High	High	High	n/a
	FALSE		758.6							141.4	High	[K].DLGNLQESLIPTQYLLDTYGLKSPEEYWAQKPGVQYQQR.[L]	1xDeamidated [Q]	7.25354e-09	0.00015842	1	1	4	L2-63_00433	L2-63_00433 [285-323]		1	4570.28		758.6							141.4		Not Found	High	Not Found	Not Found	Not Found	Not Found	Not Found	Not Found	High	n/a	High	n/a	n/a	n/a	n/a	n/a
	FALSE	99.9	495.9						104.8	199.4	High	[K].DLGNLQESLIPTQYLLDTYGLK.[S]		1.53565e-10	0.00015842	1	1	6	L2-63_00433	L2-63_00433 [285-306]		0	2494.31	99.9	495.9						104.8	199.4		High	High	Not Found	Not Found	High	High	Not Found	High	High	High	High	n/a	n/a	High	High	n/a
	FALSE	34.3	504		5.7	30	19.9		154.9	151.3	High	[R].GHAEESTPYYTWK.[E]		1.68754e-09	0.00015842	1	1	12	L2-63_00433	L2-63_00433 [469-481]		0	1568.7	34.3	504		5.7	30	19.9		154.9	151.3		High	High	Not Found	High	High	High	Not Found	High	High	High	High	n/a	High	High	High	n/a
	FALSE			858.2	6.7	11.3	23.8				High	[R].GHAEESTPYYTWKESNSK.[W]		1.09746e-14	0.00015842	1	1	4	L2-63_00433	L2-63_00433 [469-486]		1	2113.95			858.2	6.7	11.3	23.8					Not Found	Not Found	High	High	Peak Found	Peak Found	Not Found	Not Found	Not Found	n/a	n/a	High	High	n/a	n/a	n/a
	FALSE										High	[K].DTTKDLGNLQESLIPTQYLLDTYGLK.[S]	1xDeamidated [Q17]	1.54431e-08	0.00015842	1	1	1	L2-63_00433	L2-63_00433 [281-306]		1	2940.51										No Quan Values	Not Found	Not Found	Not Found	Not Found	Not Found	Not Found	Not Found	High	Not Found	n/a	n/a	n/a	n/a	n/a	n/a	n/a
	FALSE		684.4						60.3	155.3	High	[K].DTTKDLGNLQESLIPTQYLLDTYGLK.[S]		8.30846e-09	0.00015842	1	1	4	L2-63_00433	L2-63_00433 [281-306]		1	2939.52		684.4						60.3	155.3		Not Found	High	Not Found	Not Found	Not Found	Not Found	Not Found	High	High	n/a	High	n/a	n/a	n/a	n/a	n/a
	FALSE		718.2	17.5	6.7	10.5	15.8		70.1	61.1	High	[R].GDFKGLGEK.[L]		0.000420902	0.00015842	1	1	4	L2-63_00433	L2-63_00433 [187-195]		1	950.494		718.2	17.5	6.7	10.5	15.8		70.1	61.1		Not Found	High	Peak Found	Peak Found	Peak Found	Peak Found	Not Found	High	High	n/a	High	n/a	n/a	n/a	n/a	n/a
	FALSE		545.5						153.4	201.1	High	[K].GELIDKGTLISLENSGR.[A]		2.16182e-07	0.00015842	1	1	7	L2-63_00433	L2-63_00433 [637-653]		1	1801.97		545.5						153.4	201.1		Not Found	High	Not Found	Not Found	Not Found	High	Not Found	High	High	n/a	High	n/a	n/a	n/a	High	n/a
	FALSE						333.8	484.5		81.7	High	[R].GDFKGLGEKLDYIK.[A]		0.000849316	0.00015842	1	1	4	L2-63_00433	L2-63_00433 [187-200]		2	1582.85						333.8	484.5		81.7		Not Found	Not Found	Not Found	Not Found	Not Found	High	High	Not Found	Peak Found	n/a	n/a	n/a	n/a	n/a	High	High
	FALSE					900					High	[K].GDKWYNYHVADVTK.[V]		2.27947e-06	0.00015842	1	1	3	L2-63_00433	L2-63_00433 [83-96]		1	1695.81					900						Not Found	Not Found	Not Found	Not Found	High	High	Not Found	Not Found	Not Found	n/a	n/a	n/a	n/a	High	High	n/a
	FALSE		814							86	High	[R].AYFGDYLEGTVNATDFSEYTASGTVADTLASPLSK.[H]		2.93904e-08	0.00015842	1	1	2	L2-63_00433	L2-63_00433 [654-688]		0	3661.71		814							86		Not Found	High	Not Found	Not Found	Not Found	Not Found	Not Found	Not Found	High	n/a	High	n/a	n/a	n/a	n/a	n/a
	FALSE	93.9	515.3	65.3		19.3	15.1		80.7	110.3	High	[K].GQYTASSTYVTGGDMSYVR.[R]		3.08462e-16	0.00015842	1	1	43	L2-63_00433	L2-63_00433 [706-724]		0	2042.91	93.9	515.3	65.3		19.3	15.1		80.7	110.3		High	High	High	Not Found	High	High	Not Found	High	High	High	High	High	n/a	High	High	n/a
	FALSE	72.1	633.8						91.9	102.2	High	[K].GQYTASSTYVTGGDMSYVR.[R]	1xDeamidated [Q2]	6.55906e-07	0.00015842	1	1	14	L2-63_00433	L2-63_00433 [706-724]		0	2043.9	72.1	633.8						91.9	102.2		High	High	Not Found	Not Found	High	Not Found	Not Found	High	High	High	High	n/a	n/a	High	n/a	n/a
	FALSE	27.4	622.5	27.3		25.5	21		111.4	65	High	[K].GQYTASSTYVTGGDMSYVR.[R]	1xOxidation [M15]	1.8876e-08	0.00015842	1	1	8	L2-63_00433	L2-63_00433 [706-724]		0	2058.91	27.4	622.5	27.3		25.5	21		111.4	65		High	High	Peak Found	Not Found	High	High	Not Found	High	High	High	High	n/a	n/a	High	High	n/a
	FALSE		660.1	93.3	65.2				50.4	31	High	[K].GQYTASSTYVTGGDMSYVRR.[Y]		1.46377e-05	0.00015842	1	1	4	L2-63_00433	L2-63_00433 [706-725]		1	2199.01		660.1	93.3	65.2				50.4	31		Not Found	High	High	High	Not Found	Not Found	Not Found	Peak Found	Peak Found	n/a	High	High	High	n/a	n/a	n/a
	FALSE		111.8		158.4	108.9	42.2		255.6	223.1	High	[K].GLGEKLDYIK.[A]		7.51298e-07	0.00015842	1	1	18	L2-63_00433	L2-63_00433 [191-200]		1	1135.64		111.8		158.4	108.9	42.2		255.6	223.1		Not Found	High	Not Found	High	High	High	Not Found	High	High	n/a	High	n/a	High	High	High	n/a
	FALSE	34.6	590.7	42.9		24.2	26.7		83.1	97.8	High	[R].GIPCVYYGSEVEFK.[K]	1xCarbamidomethyl [C4]	1.2338e-07	0.00015842	1	1	34	L2-63_00433	L2-63_00433 [622-635]		0	1647.77	34.6	590.7	42.9		24.2	26.7		83.1	97.8		High	High	High	Not Found	High	High	Not Found	High	High	High	High	High	n/a	High	High	n/a
	FALSE		900								High	[R].GIPCVYYGSEVEFKK.[G]	1xCarbamidomethyl [C4]	0.000374046	0.00015842	1	1	2	L2-63_00433	L2-63_00433 [622-636]		1	1775.87		900									Not Found	High	Not Found	Not Found	Not Found	Not Found	Not Found	Not Found	Not Found	n/a	High	n/a	n/a	n/a	n/a	n/a
	FALSE	15.7	460.6	14.6		41	49.8		143.4	174.9	High	[K].FSQIAGDCVDLNTENPAVAEYVVDSYSK.[Y]	1xCarbamidomethyl [C8]	1.0711e-09	0.00015842	1	1	7	L2-63_00433	L2-63_00433 [383-410]		0	3091.42	15.7	460.6	14.6		41	49.8		143.4	174.9		High	High	High	Not Found	High	High	Not Found	High	High	High	High	High	n/a	High	High	n/a
	FALSE		900								High	[K].FSQIAGDCVDLNTENPAVAEYVVDSYSK.[Y]	1xCarbamidomethyl [C8]; 1xDeamidated [N15]	1.10926e-06	0.00015842	1	1	4	L2-63_00433	L2-63_00433 [383-410]		0	3092.4		900									Not Found	High	High	Not Found	Not Found	Not Found	Not Found	High	Not Found	n/a	High	High	n/a	Low	n/a	n/a
	FALSE	550.5	73.6					101.5		174.4	High	[K].FSQIAGDCVDLNTENPAVAEYVVDSYSK.[Y]	1xCarbamidomethyl [C8]; 2xDeamidated [N12; N15]	1.21897e-05	0.00015842	1	1	2	L2-63_00433	L2-63_00433 [383-410]		0	3093.39	550.5	73.6					101.5		174.4		High	Peak Found	Not Found	Not Found	Not Found	Not Found	Peak Found	Not Found	High	High	n/a	n/a	n/a	n/a	n/a	n/a
	FALSE		900								High	[R].FYDGDTGNDVHCWDDGTAGNGDDDPAWR.[G]	1xCarbamidomethyl [C12]; 2xDeamidated [N8; N20]	1.04024e-11	0.00015842	1	1	2	L2-63_00433	L2-63_00433 [159-186]		0	3130.17		900									Not Found	High	Not Found	Not Found	Not Found	High	Not Found	Not Found	Not Found	n/a	High	n/a	n/a	n/a	High	Low
	FALSE		720.3			17.1	16.8		66.6	79.2	High	[R].FYDGDTGNDVHCWDDGTAGNGDDDPAWRGDFK.[G]	1xCarbamidomethyl [C12]	4.74117e-08	0.00015842	1	1	4	L2-63_00433	L2-63_00433 [159-190]		1	3575.41		720.3			17.1	16.8		66.6	79.2		Not Found	High	Not Found	Not Found	High	Peak Found	Not Found	High	High	n/a	High	n/a	n/a	High	n/a	n/a
	FALSE					195.5	140.2		564.3		High	[R].FYDGDTGNDVHCWDDGTAGNGDDDPAWRGDFK.[G]	1xCarbamidomethyl [C12]; 1xDeamidated [N]	9.12577e-05	0.00015842	1	1	5	L2-63_00433	L2-63_00433 [159-190]		1	3576.39					195.5	140.2		564.3			Not Found	High	Not Found	Not Found	High	High	Not Found	High	High	n/a	High	n/a	n/a	High	High	n/a
	FALSE	96	733.9			39.3	17	5	8.8		High	[R].FYDGDTGNDVHCWDDGTAGNGDDDPAWR.[G]	1xCarbamidomethyl [C12]; 1xDeamidated [N]	1.91055e-10	0.00015842	1	1	10	L2-63_00433	L2-63_00433 [159-186]		0	3129.18	96	733.9			39.3	17	5	8.8			High	High	High	Not Found	High	High	Peak Found	Peak Found	High	High	High	High	n/a	High	High	n/a
	FALSE	22.5	775.6	39.2		3.2	10.5		25.6	23.4	High	[R].FYDGDTGNDVHCWDDGTAGNGDDDPAWR.[G]	1xCarbamidomethyl [C12]	1.95539e-07	0.00015842	1	1	9	L2-63_00433	L2-63_00433 [159-186]		0	3128.2	22.5	775.6	39.2		3.2	10.5		25.6	23.4		High	High	High	Not Found	High	High	Not Found	High	High	High	High	High	n/a	High	High	n/a
	FALSE		750		91.4	21.5			22.5	14.6	High	[K].AAGKPNFYMFGEICTR.[Y]	1xCarbamidomethyl [C14]; 1xOxidation [M9]	0.000275199	0.00015842	1	1	9	L2-63_00433	L2-63_00433 [446-461]		0	1877.87		750		91.4	21.5			22.5	14.6		Not Found	High	Not Found	High	Peak Found	Not Found	Not Found	Peak Found	Peak Found	n/a	High	n/a	High	n/a	n/a	n/a
	FALSE			10.7	563.5	171.4	49.2	36.6		68.5	High	[K].AAGKPNFYMFGEICTR.[Y]	1xCarbamidomethyl [C14]	2.76934e-05	0.00015842	1	1	10	L2-63_00433	L2-63_00433 [446-461]		0	1861.87			10.7	563.5	171.4	49.2	36.6		68.5		Not Found	Not Found	Peak Found	High	High	Peak Found	Peak Found	Not Found	Peak Found	n/a	n/a	n/a	High	High	n/a	n/a
	FALSE	290.5	472.9			13.3	7		61.2	55.1	High	[K].GTLISLENSGR.[A]		2.0253e-05	0.00015842	1	1	10	L2-63_00433	L2-63_00433 [643-653]		0	1146.61	290.5	472.9			13.3	7		61.2	55.1		High	High	Not Found	Not Found	Peak Found	Peak Found	Not Found	High	High	High	High	n/a	n/a	n/a	n/a	n/a
	FALSE	0.7	0.6			0.5	703.4	194.2	0.4	0.1	High	[K].KGELIDKGTLISLENSGR.[A]		4.77123e-11	0.00015842	1	1	36	L2-63_00433	L2-63_00433 [636-653]		2	1930.06	0.7	0.6			0.5	703.4	194.2	0.4	0.1		Peak Found	Peak Found	Not Found	Not Found	Peak Found	High	High	Peak Found	Peak Found	n/a	n/a	n/a	n/a	n/a	High	High
	FALSE					900					High	[K].KGELIDKGTLISLENSGR.[A]	1xDeamidated [N15]	3.83339e-08	0.00015842	1	1	5	L2-63_00433	L2-63_00433 [636-653]		2	1931.04					900						Not Found	Not Found	Not Found	Not Found	High	High	Not Found	Not Found	Not Found	n/a	n/a	n/a	n/a	High	High	Medium
	FALSE		819						49.1	31.9	High	[R].AIPALQKGQYTASSTYVTGGDMSYVR.[R]	1xOxidation [M22]	5.79427e-07	0.00015842	1	1	1	L2-63_00433	L2-63_00433 [699-724]		1	2780.36		819						49.1	31.9		Not Found	High	Not Found	Not Found	Not Found	Not Found	Not Found	Peak Found	Peak Found	n/a	High	n/a	n/a	n/a	n/a	n/a
	FALSE		846.6				53.4				High	[R].AIPALQKGQYTASSTYVTGGDMSYVR.[R]	1xDeamidated [Q]	0.000202467	0.00015842	1	1	3	L2-63_00433	L2-63_00433 [699-724]		1	2765.35		846.6				53.4					Not Found	High	Not Found	Not Found	High	High	Not Found	Not Found	Not Found	n/a	High	n/a	n/a	High	High	n/a
	FALSE		713.5	9.7					119.2	57.7	High	[R].AIPALQKGQYTASSTYVTGGDMSYVR.[R]		1.64747e-06	0.00015842	1	1	4	L2-63_00433	L2-63_00433 [699-724]		1	2764.36		713.5	9.7					119.2	57.7		Not Found	High	Peak Found	Not Found	High	Not Found	Not Found	High	High	n/a	High	n/a	n/a	High	n/a	n/a
	FALSE										High	[R].SMASGMDAIDFQMHR.[M]	1xDeamidated [Q12]; 1xOxidation [M6]	0.00116776	0.000333305	1	1	1	L2-63_00433	L2-63_00433 [544-558]		0	1713.7										No Quan Values	Not Found	Not Found	Not Found	Not Found	Not Found	Not Found	Not Found	High	Not Found	n/a	n/a	n/a	n/a	n/a	n/a	n/a
	FALSE		900								High	[R].AYFGDYLEGTVNATDFSEYTASGTVADTLASPLSK.[H]	1xDeamidated [N12]	0.00151354	0.000333305	1	1	4	L2-63_00433	L2-63_00433 [654-688]		0	3662.69		900									Not Found	High	Not Found	Not Found	Not Found	Not Found	Not Found	Not Found	High	n/a	High	Medium	n/a	n/a	n/a	n/a
	FALSE	83.7	728.4			9.7	4.6		55.6	18	High	[K].KGELIDK.[G]		0.0012098	0.000333305	1	1	5	L2-63_00433	L2-63_00433 [636-642]		1	802.467	83.7	728.4			9.7	4.6		55.6	18		High	High	Not Found	Not Found	Peak Found	Peak Found	Not Found	High	High	High	High	n/a	n/a	n/a	n/a	n/a
	FALSE	491.1	408.9								High	[K].GTLISLENSGR.[A]	1xDeamidated [N8]	0.00142691	0.000333305	1	1	2	L2-63_00433	L2-63_00433 [643-653]		0	1147.6	491.1	408.9									High	High	Not Found	Not Found	Not Found	Not Found	Not Found	Not Found	Not Found	High	High	n/a	n/a	n/a	n/a	n/a
	FALSE		453.2	168.3		28.9	96.8		44.8	108	High	[K].GQYTASSTYVTGGDMSYVRR.[Y]	1xOxidation [M15]	0.00133733	0.000333305	1	1	4	L2-63_00433	L2-63_00433 [706-725]		1	2215.01		453.2	168.3		28.9	96.8		44.8	108		Not Found	High	High	Not Found	Peak Found	High	Not Found	Peak Found	Peak Found	n/a	High	High	n/a	n/a	High	n/a
	FALSE										High	[K].VNAIVTDANGK.[Q]	2xDeamidated [N2; N9]	0.00289403	0.000431054	1	1	1	L2-63_00433	L2-63_00433 [97-107]		0	1103.56										No Quan Values	Not Found	High	Not Found	Not Found	Not Found	Not Found	Not Found	Not Found	Not Found	n/a	High	n/a	n/a	n/a	n/a	n/a
	FALSE			900							High	[K].VNAIVTDANGKQYSSEKK.[L]	1xDeamidated [N9]	0.00452863	0.000431054	1	1	2	L2-63_00433	L2-63_00433 [97-114]		2	1952.99			900								Not Found	High	High	Not Found	Not Found	Not Found	Not Found	Not Found	Not Found	n/a	High	High	n/a	n/a	n/a	n/a
	FALSE										High	[R].MSDGTQPYVYLWNSLPTNSAMSK.[S]	1xDeamidated [Q6]; 2xOxidation [M1; M21]	0.0055656	0.000431054	1	1	1	L2-63_00433	L2-63_00433 [51-73]		0	2623.17										No Quan Values	Not Found	Not Found	Not Found	Not Found	Not Found	Not Found	Not Found	High	Not Found	n/a	n/a	n/a	n/a	n/a	Low	n/a
	FALSE										High	[K].DLGNLQESLIPTQYLLDTYGLKSPEEYWAQKPGVQYQQR.[L]		0.0110817	0.000431054	1	1	1	L2-63_00433	L2-63_00433 [285-323]		1	4569.29										No Quan Values	Not Found	High	Not Found	Not Found	Not Found	Not Found	Not Found	Not Found	Not Found	n/a	High	n/a	n/a	n/a	n/a	n/a
	FALSE										High	[K].DLGNLQESLIPTQYLLDTYGLKSPEEYWAQKPGVQYQQR.[L]	2xDeamidated [Q13; Q30]	0.00390842	0.000431054	1	1	1	L2-63_00433	L2-63_00433 [285-323]		1	4571.26										No Quan Values	Not Found	High	Not Found	Not Found	Not Found	Not Found	Not Found	Not Found	Not Found	n/a	High	n/a	n/a	n/a	n/a	n/a
	FALSE					262.3			637.7		High	[K].KLESAASADWYCENGK.[W]	1xCarbamidomethyl [C12]	0.0117525	0.000431054	1	1	1	L2-63_00433	L2-63_00433 [114-129]		1	1828.82					262.3			637.7			Not Found	Not Found	Not Found	Not Found	Peak Found	Not Found	Not Found	High	Not Found	n/a	n/a	n/a	n/a	n/a	n/a	n/a
	FALSE										High	[R].RYTDDNTDSLALVSISSGATFK.[N]	1xDeamidated [N6]	0.00377267	0.000431054	1	1	3	L2-63_00433	L2-63_00433 [725-746]		1	2362.14										No Quan Values	Not Found	Not Found	Not Found	Not Found	High	Not Found	High	Not Found	Not Found	n/a	n/a	n/a	Medium	High	n/a	High
	FALSE										High	[K].NVTYSGDNGNSTGPQPAAQDFSMNK.[I]	2xDeamidated [N8; N10]; 1xOxidation [M23]	0.00664126	0.000431054	1	1	1	L2-63_00433	L2-63_00433 [329-353]		0	2618.09										No Quan Values	Not Found	Not Found	Not Found	Not Found	High	Not Found	Not Found	Not Found	Not Found	n/a	Low	n/a	n/a	High	n/a	n/a
	FALSE										High	[R].FTGGTQTWAENMDLMFTFR.[G]	1xDeamidated [N11]; 1xOxidation [M12]	0.0225216	0.000551871	1	1	1	L2-63_00433	L2-63_00433 [603-621]		0	2269.99										No Quan Values	Not Found	High	Not Found	Not Found	Not Found	Not Found	Not Found	Not Found	Not Found	n/a	High	n/a	n/a	n/a	n/a	n/a
	FALSE										High	[K].GQYTASSTYVTGGDMSYVRR.[Y]	1xDeamidated [Q2]	0.0259029	0.000551871	1	1	1	L2-63_00433	L2-63_00433 [706-725]		1	2200										No Quan Values	Not Found	Not Found	High	Not Found	Not Found	Not Found	Not Found	Not Found	Not Found	n/a	Low	High	Medium	n/a	n/a	n/a
	FALSE	7.4	605	29.9		28.1	4.9	4.2	125	95.5	High	[R].RAIPALQK.[G]		0.0135318	0.000551871	1	1	7	L2-63_00433	L2-63_00433 [698-705]		1	896.568	7.4	605	29.9		28.1	4.9	4.2	125	95.5		High	High	High	Not Found	High	High	Peak Found	High	High	High	High	High	n/a	High	High	n/a
	FALSE										High	[K].NIPNGKYVDAVTGDVKYVTDGTLTVPELAK.[A]	1xDeamidated [N4]	0.0438351	0.000960524	1	1	2	L2-63_00433	L2-63_00433 [747-776]		2	3178.65										No Quan Values	Not Found	Not Found	Not Found	High	Not Found	Not Found	Not Found	Not Found	Not Found	n/a	n/a	n/a	High	n/a	n/a	n/a
	FALSE			92.3	102.7	173.4	112.1		265.6	153.8	High	[K].VNAIVTDANGKQYSSEK.[K]	2xDeamidated [N2; N9]	0.059282	0.00121986	1	1	1	L2-63_00433	L2-63_00433 [97-113]		1	1825.88			92.3	102.7	173.4	112.1		265.6	153.8		Not Found	Not Found	High	Peak Found	Peak Found	Peak Found	Not Found	Peak Found	Peak Found	n/a	n/a	High	n/a	n/a	n/a	n/a
	FALSE										High	[R].YESSDYTYEDLIHDAHQK.[G]	1xDeamidated [Q17]	0.0566572	0.00121986	1	1	2	L2-63_00433	L2-63_00433 [236-253]		0	2214.95										No Quan Values	Not Found	High	Not Found	High	Not Found	Not Found	Not Found	Not Found	Not Found	n/a	High	n/a	High	n/a	n/a	n/a
	FALSE										High	[R].FTGGTQTWAENMDLMFTFR.[G]	1xOxidation [M12]	0.0709723	0.00134159	1	1	1	L2-63_00433	L2-63_00433 [603-621]		0	2269.01										No Quan Values	Not Found	High	Not Found	Not Found	Not Found	Not Found	Not Found	Not Found	Not Found	n/a	High	n/a	n/a	n/a	n/a	n/a
	FALSE										High	[K].AAGKPNFYMFGEICTR.[Y]	1xCarbamidomethyl [C14]; 1xDeamidated [N6]	0.078027	0.00147465	1	1	1	L2-63_00433	L2-63_00433 [446-461]		0	1862.86										No Quan Values	Not Found	Not Found	Not Found	High	Not Found	Not Found	Not Found	Not Found	Not Found	n/a	n/a	n/a	High	n/a	n/a	n/a
	FALSE										High	[R].FYDGDTGNDVHCWDDGTAGNGDDDPAWRGDFK.[G]	1xCarbamidomethyl [C12]; 2xDeamidated [N8; N20]	0.0890934	0.00173922	1	1	2	L2-63_00433	L2-63_00433 [159-190]		1	3577.38										No Quan Values	Not Found	Not Found	Not Found	Not Found	Not Found	Not Found	Not Found	High	High	n/a	n/a	n/a	n/a	n/a	Low	n/a
	FALSE										High	[K].NVTYSGDNGNSTGPQPAAQDFSMNK.[I]	3xDeamidated [N1; N8; N10]	0.13133	0.00304121	1	1	3	L2-63_00433	L2-63_00433 [329-353]		0	2603.08										No Quan Values	Not Found	High	Not Found	Not Found	Not Found	Not Found	Not Found	Not Found	Not Found	n/a	High	n/a	n/a	n/a	n/a	n/a
High	L2-63_00496	L2-63_00496 Beta/alpha-amylase precursor,alpha-amylase,Maltooligosyl trehalose synthase,alpha,alpha-phosphotrehalase,Alpha amylase, catalytic domain 520389:522644 reverse MW:84305	0	698.677	63	51	786	51	751	84.3	4.94	26	41	25	14	35	34	17	38	41	56	227	48	17	83	69	29	117	140	3.92492e+08	4.05901e+09	2.9896e+08	2.94244e+07	4.69496e+08	4.26745e+08	5.34704e+07	1.18e+09	1.15904e+09	40	76	48	23	62	63	37	74	78
	Checked	Abundances (Grouped): F1	Abundances (Grouped): F2	Abundances (Grouped): F3	Abundances (Grouped): F4	Abundances (Grouped): F5	Abundances (Grouped): F6	Abundances (Grouped): F7	Abundances (Grouped): F8	Abundances (Grouped): F9	Confidence	Annotated Sequence	Modifications	Qvality PEP	Qvality q-value	# Protein Groups	# Proteins	# PSMs	Master Protein Accessions	Positions in Master Proteins	Modifications in Master Proteins	# Missed Cleavages	Theo. MH+ [Da]	Abundances (Scaled): F1: Sample, 1	Abundances (Scaled): F2: Sample, 2	Abundances (Scaled): F3: Sample, 3	Abundances (Scaled): F4: Sample, 4	Abundances (Scaled): F5: Sample, 5	Abundances (Scaled): F6: Sample, 6	Abundances (Scaled): F7: Sample, 7	Abundances (Scaled): F8: Sample, 8	Abundances (Scaled): F9: Sample, 9	Quan Info	Found in Sample: [S1] F1: Sample, 1	Found in Sample: [S2] F2: Sample, 2	Found in Sample: [S3] F3: Sample, 3	Found in Sample: [S4] F4: Sample, 4	Found in Sample: [S5] F5: Sample, 5	Found in Sample: [S6] F6: Sample, 6	Found in Sample: [S7] F7: Sample, 7	Found in Sample: [S8] F8: Sample, 8	Found in Sample: [S9] F9: Sample, 9	Confidence (by Search Engine): A2 Sequest HT (Sample 1)	Confidence (by Search Engine): B2 Sequest HT (Sample 2)	Confidence (by Search Engine): C2 Sequest HT (Sample 3)	Confidence (by Search Engine): D2 Sequest HT (Sample 4)	Confidence (by Search Engine): E2 Sequest HT (Sample 5)	Confidence (by Search Engine): F2 Sequest HT (Sample 6)	Confidence (by Search Engine): G2 Sequest HT (Sample 7)
	FALSE	71.2	327	50.1	22.3	39.4	34.8	15.3	180.1	159.9	High	[K].MTSEGNNYYK.[Y]		5.86226e-06	0.00015842	1	1	9	L2-63_00496	L2-63_00496 [74-83]		0	1206.51	71.2	327	50.1	22.3	39.4	34.8	15.3	180.1	159.9		High	High	High	High	High	High	High	High	High	High	High	High	High	High	High	High
	FALSE	71.4	369.8			45.6			247	166.2	High	[K].MTSEGNNYYK.[Y]	1xOxidation [M1]	5.14733e-05	0.00015842	1	1	3	L2-63_00496	L2-63_00496 [74-83]		0	1222.5	71.4	369.8			45.6			247	166.2		Peak Found	High	Not Found	Not Found	Peak Found	Not Found	Not Found	High	High	n/a	High	n/a	Low	n/a	n/a	n/a
	FALSE		565.8						246.5	87.8	High	[K].MTSEGNNYYKYTFNDVTK.[I]		6.52045e-07	0.00015842	1	1	1	L2-63_00496	L2-63_00496 [74-91]		1	2174.97		565.8						246.5	87.8		Not Found	High	Not Found	Not Found	Not Found	Not Found	Not Found	Peak Found	Peak Found	n/a	High	n/a	n/a	n/a	n/a	n/a
	FALSE		800.6	22.8	10.4	19.2	6.6	12.5	14.7	13.1	High	[K].NFFIFGEVCTR.[V]	1xCarbamidomethyl [C9]	5.46035e-05	0.00015842	1	1	3	L2-63_00496	L2-63_00496 [411-421]		0	1389.66		800.6	22.8	10.4	19.2	6.6	12.5	14.7	13.1		Not Found	High	Peak Found	Peak Found	Peak Found	Peak Found	Peak Found	Peak Found	Peak Found	n/a	High	n/a	n/a	n/a	n/a	n/a
	FALSE		236.6	119.8		84.9	156.9		68.4	233.3	High	[R].RAVPALQKGQYTR.[S]		0.000140416	0.00015842	1	1	3	L2-63_00496	L2-63_00496 [646-658]		2	1487.84		236.6	119.8		84.9	156.9		68.4	233.3		Not Found	Peak Found	Peak Found	Not Found	Peak Found	High	Not Found	High	High	n/a	n/a	n/a	n/a	n/a	High	n/a
	FALSE	900									High	[K].NPEDMQEFDR.[V]		0.000105147	0.00015842	1	1	1	L2-63_00496	L2-63_00496 [124-133]		0	1280.52	900										High	Not Found	Not Found	Not Found	Not Found	Not Found	Not Found	Not Found	Not Found	High	n/a	n/a	n/a	n/a	Low	n/a
	FALSE		440.2			64.5	63		191.5	140.7	High	[K].NLPNGKYIDAVTGDVK.[Y]	1xDeamidated [N4]	1.80027e-07	0.00015842	1	1	6	L2-63_00496	L2-63_00496 [694-709]		1	1704.88		440.2			64.5	63		191.5	140.7		Not Found	High	Not Found	Not Found	High	High	Not Found	High	High	n/a	High	n/a	n/a	High	High	n/a
	FALSE		504.9			39.7			179.7	175.7	High	[K].NLPNGKYIDAVTGDVK.[Y]		1.30865e-06	0.00015842	1	1	3	L2-63_00496	L2-63_00496 [694-709]		1	1703.9		504.9			39.7			179.7	175.7		Not Found	High	Not Found	Not Found	Peak Found	Not Found	Not Found	High	High	n/a	High	n/a	n/a	n/a	n/a	n/a
	FALSE	98.3	274.9	77.5	19.4	31.5	42.6	21.4	191.8	142.7	High	[K].NISTEYPGVK.[M]		9.07394e-06	0.00015842	1	1	15	L2-63_00496	L2-63_00496 [64-73]		0	1107.57	98.3	274.9	77.5	19.4	31.5	42.6	21.4	191.8	142.7		High	High	High	High	High	High	High	High	High	High	High	High	High	High	High	High
	FALSE		462	12.2		114.6	155.8	11.5	69.4	74.5	High	[R].LDTEKHVSR.[L]		3.28646e-05	0.00015842	1	1	10	L2-63_00496	L2-63_00496 [385-393]		1	1084.57		462	12.2		114.6	155.8	11.5	69.4	74.5		Not Found	High	High	Not Found	High	High	Peak Found	High	High	n/a	High	High	n/a	High	High	n/a
	FALSE	13.7	554.4	3.3	2	49.7	37	2.7	108.4	128.8	High	[R].LTLNQYYFPSWLK.[T]		1.05809e-06	0.00015842	1	1	9	L2-63_00496	L2-63_00496 [394-406]		0	1672.87	13.7	554.4	3.3	2	49.7	37	2.7	108.4	128.8		High	High	High	Peak Found	High	High	High	High	High	High	High	High	n/a	High	High	High
	FALSE		273.6							626.4	High	[K].IVQDIVVNHSGNFGEATLAPMFKK.[E]	1xDeamidated [Q/N]; 1xOxidation [M21]	7.20642e-05	0.00015842	1	1	3	L2-63_00496	L2-63_00496 [247-270]		1	2632.34		273.6							626.4		Not Found	High	Not Found	Not Found	Not Found	Not Found	Not Found	High	Peak Found	n/a	High	n/a	n/a	n/a	n/a	n/a
	FALSE		413						359.4	127.6	High	[K].IVQDIVVNHSGNFGEATLAPMFKK.[E]	1xOxidation [M21]	0.000777406	0.00015842	1	1	3	L2-63_00496	L2-63_00496 [247-270]		1	2631.36		413						359.4	127.6		Not Found	High	Not Found	Not Found	Not Found	Not Found	Not Found	High	Peak Found	n/a	High	n/a	n/a	n/a	n/a	n/a
	FALSE		250.3		37.2	164.8	56.7		158.3	232.7	High	[K].IVQDIVVNHSGNFGEATLAPMFKK.[E]	1xDeamidated [Q/N]	3.87838e-07	0.00015842	1	1	12	L2-63_00496	L2-63_00496 [247-270]		1	2616.35		250.3		37.2	164.8	56.7		158.3	232.7		Not Found	High	Not Found	Peak Found	High	High	Not Found	High	High	n/a	High	n/a	n/a	High	High	n/a
	FALSE		217.6		26.3	57.2	55.8		217.4	325.6	High	[K].IVQDIVVNHSGNFGEATLAPMFKK.[E]		3.34806e-11	0.00015842	1	1	17	L2-63_00496	L2-63_00496 [247-270]		1	2615.37		217.6		26.3	57.2	55.8		217.4	325.6		Not Found	High	Not Found	Peak Found	High	High	Not Found	High	High	n/a	High	n/a	Low	High	High	n/a
	FALSE										High	[K].IVQDIVVNHSGNFGEATLAPMFK.[K]	1xDeamidated [N/Q]; 1xOxidation [M21]	9.79567e-05	0.00015842	1	1	4	L2-63_00496	L2-63_00496 [247-269]		0	2504.25										No Quan Values	High	High	Not Found	Not Found	High	Not Found	Not Found	High	Not Found	High	High	n/a	n/a	High	n/a	n/a
	FALSE	45.5	485.8			53.7	43.6		159.5	111.9	High	[K].IVQDIVVNHSGNFGEATLAPMFK.[K]	1xOxidation [M21]	5.30618e-11	0.00015842	1	1	6	L2-63_00496	L2-63_00496 [247-269]		0	2503.26	45.5	485.8			53.7	43.6		159.5	111.9		High	High	Not Found	Not Found	High	High	Not Found	High	High	High	High	n/a	n/a	High	High	n/a
	FALSE										High	[K].IVQDIVVNHSGNFGEATLAPMFK.[K]	1xDeamidated [N]	6.52045e-07	0.00015842	1	1	4	L2-63_00496	L2-63_00496 [247-269]		0	2488.25										No Quan Values	High	High	Not Found	Not Found	High	Not Found	Not Found	Not Found	Not Found	High	High	n/a	n/a	High	n/a	n/a
	FALSE	121.7	431			58.1	64.4		124.4	100.4	High	[K].IVQDIVVNHSGNFGEATLAPMFK.[K]		2.78929e-14	0.00015842	1	1	11	L2-63_00496	L2-63_00496 [247-269]		0	2487.27	121.7	431			58.1	64.4		124.4	100.4		High	High	Not Found	Not Found	High	High	Not Found	High	High	High	High	n/a	n/a	High	High	n/a
	FALSE								578.8	321.2	High	[K].INMMFVTNGK.[Q]	1xDeamidated [N8]; 1xOxidation [M4]	7.55491e-05	0.00015842	1	1	1	L2-63_00496	L2-63_00496 [92-101]		0	1171.55								578.8	321.2		Not Found	Not Found	Not Found	Not Found	Not Found	Not Found	Not Found	High	Peak Found	n/a	n/a	n/a	n/a	n/a	n/a	n/a
	FALSE		580						156.4	163.6	High	[K].INMMFVTNGK.[Q]	1xOxidation [M]	2.76934e-05	0.00015842	1	1	4	L2-63_00496	L2-63_00496 [92-101]		0	1170.56		580						156.4	163.6		Not Found	High	Not Found	Not Found	Not Found	Not Found	Not Found	Peak Found	High	n/a	High	n/a	n/a	n/a	n/a	n/a
	FALSE	115.6	524.1	65		27.7	42.3	17.3	71.1	37	High	[K].INMMFVTNGK.[Q]	1xDeamidated [N8]	0.000152513	0.00015842	1	1	3	L2-63_00496	L2-63_00496 [92-101]		0	1155.55	115.6	524.1	65		27.7	42.3	17.3	71.1	37		High	High	Peak Found	Not Found	Peak Found	Peak Found	Peak Found	High	Peak Found	High	High	Low	n/a	n/a	n/a	n/a
	FALSE	83.3	409.1	49.1		32.5	22.6	24.6	174.7	104.1	High	[K].INMMFVTNGK.[Q]		6.71358e-05	0.00015842	1	1	3	L2-63_00496	L2-63_00496 [92-101]		0	1154.57	83.3	409.1	49.1		32.5	22.6	24.6	174.7	104.1		High	High	Peak Found	Not Found	Peak Found	Peak Found	Peak Found	Peak Found	Peak Found	High	High	n/a	n/a	n/a	n/a	n/a
	FALSE				805.5			94.5			High	[K].VIEGSDFDKTFPNYNDLEPKYQYAAR.[L]		8.60684e-08	0.00015842	1	1	1	L2-63_00496	L2-63_00496 [286-311]		2	3080.46				805.5			94.5				Not Found	Not Found	Not Found	High	Not Found	Not Found	Peak Found	Not Found	Not Found	n/a	n/a	n/a	High	n/a	n/a	n/a
	FALSE	10.4	488.7			35.9	79.4		203.6	82	High	[K].VIEGSDFDKTFPNYNDLEPK.[Y]	1xDeamidated [N]	4.97185e-10	0.00015842	1	1	9	L2-63_00496	L2-63_00496 [286-305]		1	2329.09	10.4	488.7			35.9	79.4		203.6	82		Peak Found	High	High	Not Found	High	High	High	High	High	Medium	High	High	n/a	High	High	High
	FALSE	25.1	518.4	10.1		52.5	47.8	4.1	132.5	109.6	High	[K].VIEGSDFDKTFPNYNDLEPK.[Y]		1.49981e-10	0.00015842	1	1	10	L2-63_00496	L2-63_00496 [286-305]		1	2328.1	25.1	518.4	10.1		52.5	47.8	4.1	132.5	109.6		High	High	High	Not Found	High	High	High	High	High	High	High	High	n/a	High	High	High
	FALSE	82.3	512.6	12.1	3.9	58.6	38.3	2.2	99.7	90.1	High	[K].VIEGSDFDK.[T]		0.000253374	0.00015842	1	1	8	L2-63_00496	L2-63_00496 [286-294]		0	1009.48	82.3	512.6	12.1	3.9	58.6	38.3	2.2	99.7	90.1		High	High	High	High	High	High	Peak Found	High	High	High	High	High	High	High	High	n/a
	FALSE		468.8			64	64.1		167.6	135.6	High	[K].TYVDGNMAFVRR.[Y]		3.50696e-05	0.00015842	1	1	6	L2-63_00496	L2-63_00496 [661-672]		1	1428.71		468.8			64	64.1		167.6	135.6		Not Found	High	Not Found	Not Found	High	High	High	High	High	n/a	High	n/a	n/a	High	High	High
	FALSE	86.5	528			56.9	56.2		93.4	79	High	[K].TYVDGNMAFVR.[R]	1xOxidation [M7]	0.000313354	0.00015842	1	1	2	L2-63_00496	L2-63_00496 [661-671]		0	1288.6	86.5	528			56.9	56.2		93.4	79		Peak Found	High	Not Found	Not Found	Peak Found	Peak Found	Not Found	High	Peak Found	n/a	High	n/a	n/a	n/a	n/a	n/a
	FALSE	202.9	460.6	43.4	8.9	34.7	28.4	8.2	68.1	44.8	High	[K].TYVDGNMAFVR.[R]		8.4048e-07	0.00015842	1	1	17	L2-63_00496	L2-63_00496 [661-671]		0	1272.6	202.9	460.6	43.4	8.9	34.7	28.4	8.2	68.1	44.8		High	High	High	Peak Found	High	High	High	High	High	High	High	High	n/a	High	High	High
	FALSE	69.6	172.7	21.5	1.3	91.9	90.1	3.7	172.1	277	High	[K].YIDAVTGDVK.[Y]		6.48114e-06	0.00015842	1	1	16	L2-63_00496	L2-63_00496 [700-709]		0	1080.56	69.6	172.7	21.5	1.3	91.9	90.1	3.7	172.1	277		High	High	High	Peak Found	High	High	High	High	High	High	High	High	n/a	High	High	High
	FALSE		526.1							373.9	High	[R].YTQGATDSLACVTISGGATFK.[N]	1xCarbamidomethyl [C11]; 1xDeamidated [Q3]	1.14942e-07	0.00015842	1	1	8	L2-63_00496	L2-63_00496 [673-693]		0	2149.01		526.1							373.9		Not Found	High	Not Found	Not Found	Not Found	Not Found	Not Found	Not Found	High	n/a	High	Low	n/a	n/a	n/a	n/a
	FALSE		663.1	16.6					63.8	156.5	High	[R].YTQGATDSLACVTISGGATFK.[N]	1xCarbamidomethyl [C11]	9.07778e-09	0.00015842	1	1	11	L2-63_00496	L2-63_00496 [673-693]		0	2148.03		663.1	16.6					63.8	156.5		Not Found	High	Peak Found	Not Found	Not Found	Not Found	Not Found	Peak Found	High	n/a	High	Medium	n/a	n/a	n/a	n/a
	FALSE	42.5	460.6	11.4	9.4	48.3	32.6	7.8	144.8	142.7	High	[K].YVTDGTLTVSSVGR.[A]		1.81169e-10	0.00015842	1	1	77	L2-63_00496	L2-63_00496 [710-723]		0	1454.75	42.5	460.6	11.4	9.4	48.3	32.6	7.8	144.8	142.7		High	High	High	High	High	High	High	High	High	High	High	High	High	High	High	High
	FALSE		355.8						327.8	216.4	High	[R].YESDGATYQDLIDAAHEKGIK.[I]		7.37861e-05	0.00015842	1	1	2	L2-63_00496	L2-63_00496 [226-246]		1	2324.1		355.8						327.8	216.4		Not Found	High	Not Found	Not Found	Not Found	Not Found	Not Found	Peak Found	Peak Found	n/a	High	n/a	n/a	n/a	n/a	n/a
	FALSE	53.4	661.1	4.5	4.8	23.1	7.6	3.1	76	66.3	High	[R].YESDGATYQDLIDAAHEK.[G]		4.18834e-08	0.00015842	1	1	14	L2-63_00496	L2-63_00496 [226-243]		0	2025.9	53.4	661.1	4.5	4.8	23.1	7.6	3.1	76	66.3		High	High	High	High	High	High	High	High	High	High	High	High	High	High	High	High
	FALSE	32.3	473	12.5		43.5	54.9	5.1	147	131.8	High	[R].VYVCCADGFTGIDGQIGTNGAYLK.[-]	2xCarbamidomethyl [C4; C5]; 1xDeamidated [Q/N]	1.61968e-11	0.00015842	1	1	18	L2-63_00496	L2-63_00496 [728-751]		0	2580.17	32.3	473	12.5		43.5	54.9	5.1	147	131.8		High	High	High	Not Found	High	High	Peak Found	High	High	High	High	High	n/a	High	High	n/a
	FALSE	27.5	573.6	39.4		37.8	21.5		98.5	101.8	High	[R].VYVCCADGFTGIDGQIGTNGAYLK.[-]	2xCarbamidomethyl [C4; C5]	4.91554e-13	0.00015842	1	1	9	L2-63_00496	L2-63_00496 [728-751]		0	2579.19	27.5	573.6	39.4		37.8	21.5		98.5	101.8		High	High	High	Not Found	High	High	Not Found	High	High	High	High	High	Low	High	High	n/a
	FALSE										High	[K].SNGTSVIDFPMHWNFSNASNAFTR.[A]	2xDeamidated [N2; N14]; 1xOxidation [M11]	4.49456e-06	0.00015842	1	1	1	L2-63_00496	L2-63_00496 [496-519]		0	2718.19										No Quan Values	Not Found	Not Found	Not Found	Not Found	High	Not Found	Not Found	Not Found	Not Found	n/a	Medium	n/a	n/a	High	n/a	n/a
	FALSE		251.2	33.2			265.3	55.3	191.7	103.3	High	[K].SNGTSVIDFPMHWNFSNASNAFTR.[A]	1xDeamidated [N2]; 1xOxidation [M11]	4.09116e-09	0.00015842	1	1	5	L2-63_00496	L2-63_00496 [496-519]		0	2717.2		251.2	33.2			265.3	55.3	191.7	103.3		Not Found	High	Peak Found	Not Found	High	High	Peak Found	High	High	n/a	High	n/a	n/a	High	High	n/a
	FALSE		392.1			70.7			231.7	205.5	High	[K].SNGTSVIDFPMHWNFSNASNAFTR.[A]	1xOxidation [M11]	1.10972e-09	0.00015842	1	1	4	L2-63_00496	L2-63_00496 [496-519]		0	2716.22		392.1			70.7			231.7	205.5		Not Found	High	Not Found	Not Found	High	Not Found	Not Found	High	High	n/a	High	n/a	n/a	High	Medium	n/a
	FALSE						900				High	[K].SNGTSVIDFPMHWNFSNASNAFTR.[A]	2xDeamidated [N14; N]	7.92739e-11	0.00015842	1	1	4	L2-63_00496	L2-63_00496 [496-519]		0	2702.19						900					Not Found	Not Found	Not Found	Not Found	High	High	Not Found	High	High	n/a	Medium	n/a	n/a	High	High	n/a
	FALSE		521			45.4	33		144.9	155.7	High	[K].SNGTSVIDFPMHWNFSNASNAFTR.[A]	1xDeamidated [N2]	5.79669e-10	0.00015842	1	1	5	L2-63_00496	L2-63_00496 [496-519]		0	2701.21		521			45.4	33		144.9	155.7		Not Found	High	Not Found	Not Found	High	Peak Found	Not Found	High	High	n/a	High	n/a	n/a	High	n/a	n/a
	FALSE		533.4			25	13.2		100.9	227.5	High	[K].SNGTSVIDFPMHWNFSNASNAFTR.[A]		1.5908e-09	0.00015842	1	1	10	L2-63_00496	L2-63_00496 [496-519]		0	2700.23		533.4			25	13.2		100.9	227.5		Not Found	High	Not Found	Not Found	High	High	Not Found	High	Peak Found	n/a	High	n/a	n/a	High	High	n/a
	FALSE	3.6	45.9		83.2	111.5	93.5		239.9	322.4	High	[R].SKTYVDGNMAFVR.[R]		1.00913e-05	0.00015842	1	1	20	L2-63_00496	L2-63_00496 [659-671]		1	1487.73	3.6	45.9		83.2	111.5	93.5		239.9	322.4		Peak Found	High	Not Found	High	High	Peak Found	Not Found	High	High	n/a	High	n/a	High	High	n/a	n/a
	FALSE		521.6		52.6	52.9	31.6		153.8	87.5	High	[R].SKTYVDGNMAFVR.[R]	1xOxidation [M9]	4.01699e-05	0.00015842	1	1	4	L2-63_00496	L2-63_00496 [659-671]		1	1503.73		521.6		52.6	52.9	31.6		153.8	87.5		Not Found	High	Not Found	High	High	Peak Found	Not Found	High	Peak Found	n/a	High	n/a	High	High	n/a	n/a
	FALSE		782.5	106			8			3.5	High	[K].TFPNYNDLEPK.[Y]		0.000202467	0.00015842	1	1	9	L2-63_00496	L2-63_00496 [295-305]		0	1337.64		782.5	106			8			3.5		High	High	High	Not Found	High	Peak Found	Not Found	High	High	High	High	High	n/a	High	n/a	n/a
	FALSE					511.6	192.7	61.4	5.1	129.1	High	[K].TGGKNFFIFGEVCTR.[V]	1xCarbamidomethyl [C13]	2.16119e-05	0.00015842	1	1	6	L2-63_00496	L2-63_00496 [407-421]		1	1732.85					511.6	192.7	61.4	5.1	129.1		Not Found	Not Found	Not Found	Not Found	High	High	Peak Found	Peak Found	Peak Found	n/a	n/a	n/a	n/a	High	High	n/a
	FALSE			900							High	[K].DTKELDSGNHDTENYYHHFK.[D]		1.95511e-06	0.00015842	1	1	1	L2-63_00496	L2-63_00496 [317-336]		1	2450.06			900								Not Found	Not Found	High	Not Found	Not Found	Not Found	Not Found	Not Found	Not Found	n/a	n/a	High	n/a	n/a	n/a	n/a
	FALSE		398.5	271.9		46.3	30.7		82.8	69.8	High	[R].AVPALQKGQYTR.[S]		1.19052e-05	0.00015842	1	1	7	L2-63_00496	L2-63_00496 [647-658]		1	1331.74		398.5	271.9		46.3	30.7		82.8	69.8		Not Found	High	High	Not Found	High	High	Not Found	High	High	n/a	High	High	n/a	High	High	n/a
	FALSE	63.3			31.7	4.4	18.7		139.3	642.6	High	[K].GLIDKLDYIK.[A]		1.46399e-06	0.00015842	1	1	12	L2-63_00496	L2-63_00496 [181-190]		1	1177.68	63.3			31.7	4.4	18.7		139.3	642.6		Peak Found	Not Found	Not Found	Peak Found	Peak Found	Peak Found	Not Found	High	High	n/a	n/a	n/a	n/a	n/a	n/a	n/a
	FALSE	27.4	355.8	37.9	5.9	59.6	55.1	10.9	175	172.5	High	[R].GIPCLYYGSELEFQK.[G]	1xCarbamidomethyl [C4]	1.15654e-09	0.00015842	1	1	28	L2-63_00496	L2-63_00496 [569-583]		0	1803.86	27.4	355.8	37.9	5.9	59.6	55.1	10.9	175	172.5		High	High	High	High	High	High	High	High	High	High	High	High	High	High	High	High
	FALSE		466.4	44.7			71.4		124.7	192.8	High	[R].GIPCLYYGSELEFQKGVPMDVGPNAPLATTGR.[A]	1xCarbamidomethyl [C4]	7.20984e-08	0.00015842	1	1	5	L2-63_00496	L2-63_00496 [569-600]		1	3437.69		466.4	44.7			71.4		124.7	192.8		Not Found	High	High	Not Found	Not Found	High	Not Found	High	High	n/a	High	High	n/a	n/a	High	n/a
	FALSE		752.8	72.7					74.5		High	[R].GIPCLYYGSELEFQKGVPMDVGPNAPLATTGR.[A]	1xCarbamidomethyl [C4]; 1xDeamidated [N24]	3.97272e-10	0.00015842	1	1	1	L2-63_00496	L2-63_00496 [569-600]		1	3438.67		752.8	72.7					74.5			Not Found	High	Peak Found	Not Found	Not Found	Not Found	Not Found	Peak Found	Not Found	n/a	High	n/a	n/a	n/a	n/a	n/a
	FALSE	23.6	491.7	56.2	2.4	46.6	38	4.9	133.6	103	High	[K].EYNSIQDLASVDCMK.[V]	1xCarbamidomethyl [C13]	8.66143e-11	0.00015842	1	1	16	L2-63_00496	L2-63_00496 [271-285]		0	1772.78	23.6	491.7	56.2	2.4	46.6	38	4.9	133.6	103		High	High	High	High	High	High	High	High	High	High	High	High	High	High	High	High
	FALSE		533.2	4.5		48.7	36.3	12.7	111.5	153.2	High	[K].EYNSIQDLASVDCMK.[V]	1xCarbamidomethyl [C13]; 1xDeamidated [N/Q]	5.46286e-08	0.00015842	1	1	6	L2-63_00496	L2-63_00496 [271-285]		0	1773.77		533.2	4.5		48.7	36.3	12.7	111.5	153.2		Not Found	High	Peak Found	Not Found	High	High	Peak Found	High	High	n/a	High	n/a	n/a	High	High	n/a
	FALSE	18.8	386.4	67.2		81.4	43.6		199.1	103.6	High	[K].EYNSIQDLASVDCMK.[V]	1xCarbamidomethyl [C13]; 1xOxidation [M14]	6.29704e-11	0.00015842	1	1	10	L2-63_00496	L2-63_00496 [271-285]		0	1788.78	18.8	386.4	67.2		81.4	43.6		199.1	103.6		High	High	High	Not Found	High	Peak Found	Not Found	High	High	High	High	High	n/a	High	Low	n/a
	FALSE		224.2						312.2	363.6	High	[K].EYNSIQDLASVDCMK.[V]	1xCarbamidomethyl [C13]; 1xDeamidated [N/Q]; 1xOxidation [M14]	4.09116e-09	0.00015842	1	1	4	L2-63_00496	L2-63_00496 [271-285]		0	1789.76		224.2						312.2	363.6		High	High	High	Not Found	Not Found	Not Found	Not Found	Peak Found	Peak Found	High	High	High	n/a	n/a	n/a	n/a
	FALSE	81.5	635.4	21.1	3.9	21.8	20.4	3.9	55.1	56.9	High	[R].FYDGDTGNDVHCWDDSQANNPDSDPAWR.[G]	1xCarbamidomethyl [C12]	1.26346e-08	0.00015842	1	1	12	L2-63_00496	L2-63_00496 [149-176]		0	3254.28	81.5	635.4	21.1	3.9	21.8	20.4	3.9	55.1	56.9		High	High	High	High	High	High	Peak Found	High	High	High	High	High	High	High	High	Low
	FALSE		900								High	[R].FYDGDTGNDVHCWDDSQANNPDSDPAWR.[G]	1xCarbamidomethyl [C12]; 1xDeamidated [N/Q]	3.52773e-05	0.00015842	1	1	9	L2-63_00496	L2-63_00496 [149-176]		0	3255.26		900									High	High	High	High	Not Found	Not Found	Not Found	High	High	High	High	High	High	Low	Medium	Low
	FALSE		592.1			37.9	36.7		123.4	109.9	High	[R].FYDGDTGNDVHCWDDSQANNPDSDPAWRGDFK.[G]	1xCarbamidomethyl [C12]	2.78657e-07	0.00015842	1	1	4	L2-63_00496	L2-63_00496 [149-180]		1	3701.49		592.1			37.9	36.7		123.4	109.9		Not Found	High	Not Found	Not Found	High	Peak Found	Not Found	High	High	n/a	High	n/a	n/a	High	n/a	n/a
	FALSE										High	[R].FYDGDTGNDVHCWDDSQANNPDSDPAWRGDFK.[G]	1xCarbamidomethyl [C12]; 1xDeamidated [N/Q]	2.16119e-05	0.00015842	1	1	3	L2-63_00496	L2-63_00496 [149-180]		1	3702.47										No Quan Values	Not Found	High	Not Found	Not Found	High	Not Found	Not Found	Not Found	High	n/a	High	n/a	n/a	High	Low	n/a
	FALSE			735.3			73.1	11.2		80.3	High	[K].ELDSGNHDTENYYHHFK.[D]		2.36199e-07	0.00015842	1	1	6	L2-63_00496	L2-63_00496 [320-336]		0	2105.89			735.3			73.1	11.2		80.3		Not Found	Not Found	High	Not Found	Not Found	High	Peak Found	Not Found	High	n/a	Low	High	n/a	n/a	High	Low
	FALSE	33.5	716.2			23.1	31.7		64.7	30.7	High	[R].ACEEDPYYNDSSWNVTYVDSHDYGPDMDSR.[Y]	1xCarbamidomethyl [C2]; 1xOxidation [M27]	1.19757e-05	0.00015842	1	1	3	L2-63_00496	L2-63_00496 [520-549]		0	3603.39	33.5	716.2			23.1	31.7		64.7	30.7		High	High	Not Found	Not Found	Peak Found	High	Not Found	Peak Found	Peak Found	High	High	n/a	n/a	n/a	High	n/a
	FALSE	143.2	75.4	442.9		75.6	63	25.4		74.6	High	[R].ACEEDPYYNDSSWNVTYVDSHDYGPDMDSR.[Y]	1xCarbamidomethyl [C2]; 1xDeamidated [N]	1.48179e-08	0.00015842	1	1	8	L2-63_00496	L2-63_00496 [520-549]		0	3588.38	143.2	75.4	442.9		75.6	63	25.4		74.6		Peak Found	High	High	Not Found	High	High	Peak Found	High	High	n/a	High	High	n/a	High	High	n/a
	FALSE	36.1	718.9	4.2		24.8	21.5		33.3	61.3	High	[R].ACEEDPYYNDSSWNVTYVDSHDYGPDMDSR.[Y]	1xCarbamidomethyl [C2]	2.21502e-12	0.00015842	1	1	9	L2-63_00496	L2-63_00496 [520-549]		0	3587.39	36.1	718.9	4.2		24.8	21.5		33.3	61.3		High	High	High	Not Found	High	High	Not Found	High	High	High	High	High	n/a	High	High	n/a
	FALSE	103.8	177.4	102.4	3.9	64.6	54.2	11.9	186.4	195.5	High	[K].GVPMDVGPNAPLATTGR.[A]		2.69109e-11	0.00015842	1	1	40	L2-63_00496	L2-63_00496 [584-600]		0	1652.84	103.8	177.4	102.4	3.9	64.6	54.2	11.9	186.4	195.5		High	High	High	High	High	High	High	High	High	High	High	High	High	High	High	High
	FALSE		900								High	[K].GVPMDVGPNAPLATTGR.[A]	1xDeamidated [N9]	1.96669e-06	0.00015842	1	1	3	L2-63_00496	L2-63_00496 [584-600]		0	1653.83		900									Not Found	High	Not Found	Not Found	Not Found	Not Found	Not Found	Not Found	High	n/a	High	n/a	n/a	n/a	n/a	n/a
	FALSE	45	485.4	22.6	3.8	46.5	42.2	6.9	139	108.7	High	[K].GVPMDVGPNAPLATTGR.[A]	1xOxidation [M4]	3.08118e-08	0.00015842	1	1	20	L2-63_00496	L2-63_00496 [584-600]		0	1668.84	45	485.4	22.6	3.8	46.5	42.2	6.9	139	108.7		High	High	High	Peak Found	High	High	High	High	High	High	High	High	n/a	High	High	High
	FALSE	29.4	302			80.1	51.4	8.6	210.5	218	High	[K].KEYNSIQDLASVDCMK.[V]	1xCarbamidomethyl [C14]	1.15038e-13	0.00015842	1	1	12	L2-63_00496	L2-63_00496 [270-285]		1	1900.88	29.4	302			80.1	51.4	8.6	210.5	218		High	High	Not Found	Not Found	High	High	Peak Found	High	High	High	High	n/a	Low	High	High	n/a
	FALSE		558.9						197.8	143.3	High	[K].KEYNSIQDLASVDCMK.[V]	1xCarbamidomethyl [C14]; 1xDeamidated [N/Q]	2.56694e-11	0.00015842	1	1	4	L2-63_00496	L2-63_00496 [270-285]		1	1901.86		558.9						197.8	143.3		High	High	Not Found	Not Found	Not Found	Not Found	Not Found	High	High	High	High	n/a	n/a	n/a	n/a	n/a
	FALSE	91.1	563.9			47	22.7		109.7	65.6	High	[K].KEYNSIQDLASVDCMK.[V]	1xCarbamidomethyl [C14]; 1xOxidation [M15]	1.23449e-11	0.00015842	1	1	5	L2-63_00496	L2-63_00496 [270-285]		1	1916.87	91.1	563.9			47	22.7		109.7	65.6		Peak Found	High	Not Found	Not Found	High	High	Not Found	High	High	n/a	High	n/a	n/a	High	High	n/a
	FALSE		809.8						90.2		High	[K].KEYNSIQDLASVDCMK.[V]	1xCarbamidomethyl [C14]; 1xDeamidated [N4]; 1xOxidation [M15]	0.0002579	0.00015842	1	1	1	L2-63_00496	L2-63_00496 [270-285]		1	1917.86		809.8						90.2			Not Found	High	Not Found	Not Found	Not Found	Not Found	Not Found	Peak Found	Not Found	n/a	High	n/a	n/a	n/a	n/a	n/a
	FALSE	900									High	[K].HYDSNASTANQPTSDNVYLDGLK.[Y]	1xDeamidated [N/Q]	3.54919e-06	0.00015842	1	1	7	L2-63_00496	L2-63_00496 [465-487]		0	2511.13	900										High	High	Not Found	High	Not Found	High	Not Found	Not Found	High	High	High	n/a	High	Medium	High	n/a
	FALSE			279.9		164.7	191.7	75		188.7	High	[K].HYDSNASTANQPTSDNVYLDGLKYHTPDYSK.[S]		3.52979e-09	0.00015842	1	1	14	L2-63_00496	L2-63_00496 [465-495]		1	3501.58			279.9		164.7	191.7	75		188.7		Not Found	Not Found	High	Not Found	High	High	High	Not Found	High	n/a	n/a	High	n/a	High	High	High
	FALSE			727.6		62.3		17.5		92.7	High	[K].HYDSNASTANQPTSDNVYLDGLKYHTPDYSK.[S]	1xDeamidated [N/Q]	1.94388e-07	0.00015842	1	1	12	L2-63_00496	L2-63_00496 [465-495]		1	3502.57			727.6		62.3		17.5		92.7		Not Found	Not Found	High	Not Found	High	Not Found	High	Not Found	High	n/a	n/a	High	n/a	High	Low	High
	FALSE	107.7	469.2			44.6	38.6	2.9	142.6	94.4	High	[K].HYDSNASTANQPTSDNVYLDGLK.[Y]		1.36443e-09	0.00015842	1	1	12	L2-63_00496	L2-63_00496 [465-487]		0	2510.14	107.7	469.2			44.6	38.6	2.9	142.6	94.4		High	High	Not Found	Not Found	High	High	Peak Found	High	High	High	High	n/a	n/a	High	High	Low
	FALSE	42.3	584.4	23.9		36.2	12.1	5	129.7	66.2	High	[K].YHTPDYSK.[S]		0.00169289	0.000333305	1	1	14	L2-63_00496	L2-63_00496 [488-495]		0	1010.46	42.3	584.4	23.9		36.2	12.1	5	129.7	66.2		High	High	Peak Found	Not Found	High	High	High	High	High	High	High	n/a	n/a	High	High	High
	FALSE	236	78.2	54.4		31.6	51.1		221.4	227.3	High	[K].YTFNDVTK.[I]		0.00177461	0.000333305	1	1	7	L2-63_00496	L2-63_00496 [84-91]		0	987.478	236	78.2	54.4		31.6	51.1		221.4	227.3		High	High	Peak Found	Not Found	High	High	Not Found	High	High	High	High	n/a	n/a	High	High	n/a
	FALSE		386						287.8	226.2	High	[K].INMMFVTNGK.[Q]	2xOxidation [M3; M4]	0.00146095	0.000333305	1	1	1	L2-63_00496	L2-63_00496 [92-101]		0	1186.56		386						287.8	226.2		Not Found	Peak Found	Not Found	Not Found	Not Found	Not Found	Not Found	Peak Found	High	Low	n/a	n/a	n/a	n/a	n/a	n/a
	FALSE		525.4	46.1		19.8	64.5		147.6	96.5	High	[R].LNIMKDTK.[E]	1xOxidation [M4]	0.00149581	0.000333305	1	1	6	L2-63_00496	L2-63_00496 [312-319]		1	978.529		525.4	46.1		19.8	64.5		147.6	96.5		Not Found	High	High	Not Found	Peak Found	Peak Found	Not Found	High	High	n/a	High	High	Low	n/a	n/a	n/a
	FALSE		485	8.5		60.6	61.9	3.9	128.8	151.4	High	[R].LNIMKDTK.[E]		0.00312441	0.000431054	1	1	9	L2-63_00496	L2-63_00496 [312-319]		1	962.534		485	8.5		60.6	61.9	3.9	128.8	151.4		Not Found	High	High	Not Found	High	High	Peak Found	High	High	n/a	High	High	n/a	High	High	n/a
	FALSE										High	[R].FYDGDTGNDVHCWDDSQANNPDSDPAWRGDFK.[G]	1xCarbamidomethyl [C12]; 2xDeamidated [N8; N19]	0.0105725	0.000431054	1	1	2	L2-63_00496	L2-63_00496 [149-180]		1	3703.46										No Quan Values	Not Found	High	Not Found	Not Found	Not Found	Not Found	Not Found	High	Not Found	n/a	High	n/a	n/a	n/a	n/a	n/a
	FALSE		412.2	127					360.8		High	[K].MTSEGNNYYK.[Y]	1xDeamidated [N6]	0.00251241	0.000431054	1	1	1	L2-63_00496	L2-63_00496 [74-83]		0	1207.49		412.2	127					360.8			Not Found	Peak Found	Peak Found	Not Found	Not Found	Not Found	Not Found	High	Not Found	n/a	n/a	n/a	n/a	n/a	n/a	n/a
	FALSE										High	[K].VIEGSDFDKTFPNYNDLEPK.[Y]	2xDeamidated [N13; N15]	0.00546811	0.000431054	1	1	1	L2-63_00496	L2-63_00496 [286-305]		1	2330.07										No Quan Values	Not Found	Not Found	High	Not Found	Not Found	Not Found	Not Found	Not Found	Not Found	n/a	n/a	High	n/a	n/a	n/a	n/a
	FALSE	57.9	465.8	44.6		40.4	27.4	26.3	139.8	97.9	High	[R].NTGEWWYK.[N]		0.00243947	0.000431054	1	1	7	L2-63_00496	L2-63_00496 [109-116]		0	1083.49	57.9	465.8	44.6		40.4	27.4	26.3	139.8	97.9		High	High	High	Not Found	High	Peak Found	High	High	High	High	High	High	n/a	High	n/a	High
	FALSE	305.5				118.6	73.4		306.8	95.7	High	[K].YTFNDVTK.[I]	1xDeamidated [N4]	0.00303371	0.000431054	1	1	1	L2-63_00496	L2-63_00496 [84-91]		0	988.462	305.5				118.6	73.4		306.8	95.7		Peak Found	Not Found	Not Found	Not Found	Peak Found	Peak Found	Not Found	High	Peak Found	n/a	Low	n/a	n/a	n/a	n/a	n/a
	FALSE		615.4						284.6		High	[K].EYNSIQDLASVDCMKVIEGSDFDKTFPNYNDLEPK.[Y]	1xCarbamidomethyl [C13]; 1xDeamidated [Q6]; 1xOxidation [M14]	0.00232715	0.000431054	1	1	1	L2-63_00496	L2-63_00496 [271-305]		2	4098.85		615.4						284.6			Not Found	High	Not Found	Not Found	Not Found	Not Found	Not Found	Peak Found	Not Found	n/a	High	n/a	n/a	n/a	n/a	n/a
	FALSE	19.4	491.4	55.6	6.8	68.3	68	2.1	33.8	154.6	High	[R].RAVPALQK.[G]		0.00590328	0.000431054	1	1	9	L2-63_00496	L2-63_00496 [646-653]		1	882.552	19.4	491.4	55.6	6.8	68.3	68	2.1	33.8	154.6		High	High	Peak Found	High	High	High	High	High	High	High	High	Medium	High	High	High	High
	FALSE										High	[R].VYVCCADGFTGIDGQIGTNGAYLK.[-]	2xCarbamidomethyl [C4; C5]; 2xDeamidated [Q15; N19]	0.00407298	0.000431054	1	1	2	L2-63_00496	L2-63_00496 [728-751]		0	2581.16										No Quan Values	Not Found	Not Found	Not Found	Not Found	Not Found	High	Not Found	Not Found	High	n/a	n/a	n/a	n/a	n/a	High	n/a
	FALSE			322.7		101.2	320.2	107	40.1	8.8	High	[R].SKTYVDGNMAFVRR.[Y]		0.0019732	0.000431054	1	1	14	L2-63_00496	L2-63_00496 [659-672]		2	1643.83			322.7		101.2	320.2	107	40.1	8.8		Not Found	Not Found	High	Not Found	High	High	High	High	High	n/a	n/a	High	n/a	High	High	High
	FALSE										High	[R].ACEEDPYYNDSSWNVTYVDSHDYGPDMDSR.[Y]	1xCarbamidomethyl [C2]; 1xDeamidated [N9]; 1xOxidation [M27]	0.0199216	0.000551871	1	1	2	L2-63_00496	L2-63_00496 [520-549]		0	3604.37										No Quan Values	High	High	Not Found	Not Found	Not Found	Not Found	Not Found	Not Found	Not Found	High	High	Low	n/a	n/a	n/a	n/a
	FALSE										High	[K].YIDAVTGDVKYVTDGTLTVSSVGR.[A]		0.0157617	0.000551871	1	1	1	L2-63_00496	L2-63_00496 [700-723]		1	2516.29										No Quan Values	Not Found	High	Not Found	Not Found	Not Found	Not Found	Not Found	Not Found	Not Found	n/a	High	n/a	Medium	n/a	n/a	n/a
	FALSE	121.6	330.7	69.4	28	38.5	30.6	14.9	149.3	117	High	[K].QSAELTR.[N]		0.0165185	0.000551871	1	1	3	L2-63_00496	L2-63_00496 [102-108]		0	804.421	121.6	330.7	69.4	28	38.5	30.6	14.9	149.3	117		High	Peak Found	Peak Found	Peak Found	Peak Found	Peak Found	Peak Found	High	High	High	n/a	n/a	n/a	n/a	n/a	n/a
	FALSE		724.7			89.6		6		79.7	High	[R].AVPALQKGQYTR.[S]	2xDeamidated [Q6; Q9]	0.0206326	0.000551871	1	1	1	L2-63_00496	L2-63_00496 [647-658]		1	1333.71		724.7			89.6		6		79.7		Not Found	High	Not Found	Not Found	Peak Found	Not Found	Peak Found	Not Found	Peak Found	n/a	High	n/a	n/a	n/a	n/a	n/a
	FALSE			300		305.8	138			156.1	High	[K].TGGKNFFIFGEVCTR.[V]	1xCarbamidomethyl [C13]; 1xDeamidated [N5]	0.0520301	0.00108657	1	1	2	L2-63_00496	L2-63_00496 [407-421]		1	1733.83			300		305.8	138			156.1		Not Found	Not Found	Peak Found	Not Found	High	High	Not Found	Not Found	Peak Found	n/a	n/a	n/a	n/a	High	High	n/a
	FALSE										High	[R].WSSKNPEDMQEFDR.[V]		0.0532275	0.00108657	1	1	1	L2-63_00496	L2-63_00496 [120-133]		1	1768.76										No Quan Values	Not Found	High	Not Found	Not Found	Not Found	Not Found	Not Found	Not Found	Not Found	n/a	High	n/a	n/a	n/a	n/a	n/a
	FALSE										High	[K].TFPNYNDLEPK.[Y]	1xDeamidated [N6]	0.0505693	0.00108657	1	1	1	L2-63_00496	L2-63_00496 [295-305]		0	1338.62										No Quan Values	Not Found	High	Not Found	Not Found	Not Found	Not Found	Not Found	Not Found	Not Found	n/a	High	n/a	n/a	n/a	n/a	n/a
	FALSE		104.2	45.9	115.3	268.9	123.1	63	54.5	125.2	High	[R].SKTYVDGNMAFVRR.[Y]	1xOxidation [M9]	0.0843181	0.00173922	1	1	7	L2-63_00496	L2-63_00496 [659-672]		2	1659.83		104.2	45.9	115.3	268.9	123.1	63	54.5	125.2		Not Found	Peak Found	High	High	High	High	High	Peak Found	High	n/a	Low	High	High	High	High	High
	FALSE										High	[K].ELDSGNHDTENYYHHFK.[D]	1xDeamidated [N6]	0.101576	0.00212457	1	1	2	L2-63_00496	L2-63_00496 [320-336]		0	2106.88										No Quan Values	Not Found	Not Found	Not Found	Not Found	Not Found	Not Found	Not Found	Not Found	High	n/a	Low	n/a	n/a	n/a	n/a	n/a
	FALSE		588	62.4					249.6		High	[R].GIPCLYYGSELEFQKGVPMDVGPNAPLATTGR.[A]	1xCarbamidomethyl [C4]; 1xDeamidated [N/Q]; 1xOxidation [M19]	0.163302	0.00432858	1	1	2	L2-63_00496	L2-63_00496 [569-600]		1	3454.67		588	62.4					249.6			Not Found	High	High	Not Found	Not Found	Not Found	Not Found	Peak Found	Not Found	n/a	High	High	n/a	n/a	n/a	n/a
	FALSE										High	[K].HYDSNASTANQPTSDNVYLDGLKYHTPDYSK.[S]	2xDeamidated [N10; N]	0.161643	0.00432858	1	1	3	L2-63_00496	L2-63_00496 [465-495]		1	3503.55										No Quan Values	Not Found	Not Found	Not Found	Not Found	High	Not Found	High	Not Found	High	n/a	n/a	Low	n/a	High	n/a	High
	FALSE										High	[R].ACEEDPYYNDSSWNVTYVDSHDYGPDMDSR.[Y]	1xCarbamidomethyl [C2]; 2xDeamidated [N9; N14]; 1xOxidation [M27]	0.198564	0.00572172	1	1	1	L2-63_00496	L2-63_00496 [520-549]		0	3605.35										No Quan Values	Not Found	High	Not Found	Not Found	Not Found	Not Found	Not Found	Not Found	Not Found	n/a	High	n/a	n/a	n/a	n/a	n/a
	FALSE		467	67.4			156.8		114.4	94.5	High	[K].TYVDGNMAFVRR.[Y]	1xOxidation [M7]	0.202504	0.00572172	1	1	1	L2-63_00496	L2-63_00496 [661-672]		1	1444.7		467	67.4			156.8		114.4	94.5		Not Found	High	Peak Found	Not Found	Not Found	Peak Found	Not Found	Peak Found	Peak Found	n/a	High	n/a	n/a	n/a	n/a	n/a
High	L2-63_01654	amyE_3 Alpha-amylase precursor,cytoplasmic alpha-amylase,malto-oligosyltrehalose trehalohydrolase,Alpha amylase, catalytic domain 1737126:1739756 reverse MW:95440	0	513.228	43	46	511	46	876	95.4	5.03	17	36	22	7	32	32	14	34	36	28	108	30	11	75	62	18	93	86	1.08738e+08	1.81494e+09	1.04309e+08	3.35793e+07	5.1298e+08	4.23542e+08	3.65062e+07	7.29776e+08	7.03213e+08	24	46	28	16	51	46	25	48	49
	Checked	Abundances (Grouped): F1	Abundances (Grouped): F2	Abundances (Grouped): F3	Abundances (Grouped): F4	Abundances (Grouped): F5	Abundances (Grouped): F6	Abundances (Grouped): F7	Abundances (Grouped): F8	Abundances (Grouped): F9	Confidence	Annotated Sequence	Modifications	Qvality PEP	Qvality q-value	# Protein Groups	# Proteins	# PSMs	Master Protein Accessions	Positions in Master Proteins	Modifications in Master Proteins	# Missed Cleavages	Theo. MH+ [Da]	Abundances (Scaled): F1: Sample, 1	Abundances (Scaled): F2: Sample, 2	Abundances (Scaled): F3: Sample, 3	Abundances (Scaled): F4: Sample, 4	Abundances (Scaled): F5: Sample, 5	Abundances (Scaled): F6: Sample, 6	Abundances (Scaled): F7: Sample, 7	Abundances (Scaled): F8: Sample, 8	Abundances (Scaled): F9: Sample, 9	Quan Info	Found in Sample: [S1] F1: Sample, 1	Found in Sample: [S2] F2: Sample, 2	Found in Sample: [S3] F3: Sample, 3	Found in Sample: [S4] F4: Sample, 4	Found in Sample: [S5] F5: Sample, 5	Found in Sample: [S6] F6: Sample, 6	Found in Sample: [S7] F7: Sample, 7	Found in Sample: [S8] F8: Sample, 8	Found in Sample: [S9] F9: Sample, 9	Confidence (by Search Engine): A2 Sequest HT (Sample 1)	Confidence (by Search Engine): B2 Sequest HT (Sample 2)	Confidence (by Search Engine): C2 Sequest HT (Sample 3)	Confidence (by Search Engine): D2 Sequest HT (Sample 4)	Confidence (by Search Engine): E2 Sequest HT (Sample 5)	Confidence (by Search Engine): F2 Sequest HT (Sample 6)	Confidence (by Search Engine): G2 Sequest HT (Sample 7)
	FALSE						126.1		352.8	421.1	High	[K].MTDKGNNIFDIEVPDGAK.[Y]		4.41491e-05	0.00015842	1	1	3	L2-63_01654	L2-63_01654 [585-602]		1	1963.94						126.1		352.8	421.1		Not Found	Not Found	Not Found	Not Found	High	Peak Found	Not Found	High	High	n/a	n/a	n/a	n/a	High	n/a	n/a
	FALSE			462.3		66.4	123.1	148		100.3	High	[R].NKVTALYFSRPSSTNK.[E]		1.08367e-08	0.00015842	1	1	10	L2-63_01654	L2-63_01654 [337-352]		1	1812.96			462.3		66.4	123.1	148		100.3		Not Found	Not Found	High	Not Found	High	High	High	Not Found	High	n/a	n/a	High	n/a	High	High	High
	FALSE										High	[K].NAQYSIDDGAFVNYTNGQK.[I]	1xDeamidated [N16]	7.37861e-05	0.00015842	1	1	1	L2-63_01654	L2-63_01654 [491-509]		0	2105.94										No Quan Values	Not Found	High	Not Found	Not Found	Not Found	Not Found	Not Found	Not Found	Not Found	n/a	High	n/a	n/a	n/a	n/a	n/a
	FALSE	99.4	655.6						91.6	53.5	High	[K].NAQYSIDDGAFVNYTNGQK.[I]		5.42994e-07	0.00015842	1	1	2	L2-63_01654	L2-63_01654 [491-509]		0	2104.96	99.4	655.6						91.6	53.5		Peak Found	High	Not Found	Not Found	Not Found	Not Found	Not Found	High	Peak Found	n/a	High	n/a	n/a	n/a	n/a	n/a
	FALSE					787.3		112.7			High	[K].NRWQVTHGSIGMPDIATENPYVQQK.[V]	1xOxidation [M12]	9.23742e-07	0.00015842	1	1	4	L2-63_01654	L2-63_01654 [168-192]		1	2885.4					787.3		112.7				Not Found	Not Found	Not Found	Not Found	High	Not Found	High	Not Found	Not Found	n/a	n/a	n/a	n/a	High	n/a	High
	FALSE										High	[K].NRWQVTHGSIGMPDIATENPYVQQK.[V]	1xDeamidated [N19]; 1xOxidation [M12]	0.000352611	0.00015842	1	1	3	L2-63_01654	L2-63_01654 [168-192]		1	2886.38										No Quan Values	Not Found	Not Found	Not Found	Not Found	High	Not Found	High	Not Found	Not Found	n/a	n/a	n/a	n/a	High	n/a	High
	FALSE										High	[R].ILIGDVDLNGTITVCDSTEVQR.[Y]	1xCarbamidomethyl [C15]; 1xDeamidated [N9]	1.82112e-05	0.00015842	1	1	2	L2-63_01654	L2-63_01654 [696-717]		0	2419.2										No Quan Values	Not Found	High	Not Found	Not Found	Not Found	Not Found	Not Found	Not Found	High	n/a	High	n/a	n/a	n/a	n/a	n/a
	FALSE										High	[R].ILIGDVDLNGTITVCDSTEVQR.[Y]	1xCarbamidomethyl [C15]; 2xDeamidated [N9; Q21]	0.000123316	0.00015842	1	1	1	L2-63_01654	L2-63_01654 [696-717]		0	2420.19										No Quan Values	Not Found	High	Not Found	Not Found	Not Found	Not Found	Not Found	Not Found	Not Found	n/a	High	n/a	n/a	n/a	n/a	n/a
	FALSE	22.9	390			121.3	100.4		134.8	130.6	High	[K].IIVDVVANHLR.[G]		9.51548e-08	0.00015842	1	1	37	L2-63_01654	L2-63_01654 [131-141]		0	1248.74	22.9	390			121.3	100.4		134.8	130.6		High	High	Not Found	Not Found	High	High	Not Found	High	High	High	High	n/a	n/a	High	High	n/a
	FALSE	15.4	381.4	26.5	1.6	117.8	57.8	3.8	142.6	153.1	High	[K].VCNYVQELK.[S]	1xCarbamidomethyl [C2]	9.62372e-05	0.00015842	1	1	14	L2-63_01654	L2-63_01654 [193-201]		0	1152.57	15.4	381.4	26.5	1.6	117.8	57.8	3.8	142.6	153.1		High	High	High	High	High	High	High	High	High	High	High	High	High	High	High	High
	FALSE	351.4	354.7			64.5			129.3		High	[K].VCNYVQELK.[S]	1xCarbamidomethyl [C2]; 1xDeamidated [N3]	0.000236049	0.00015842	1	1	2	L2-63_01654	L2-63_01654 [193-201]		0	1153.56	351.4	354.7			64.5			129.3			Peak Found	Peak Found	Not Found	Not Found	High	Not Found	Not Found	High	Not Found	n/a	n/a	n/a	n/a	High	n/a	n/a
	FALSE		109.2		119.7	207.2	231	70.6	68.8	93.4	High	[R].YIACISTLSDEALIAADVNKDSVISVK.[D]	1xCarbamidomethyl [C4]; 1xDeamidated [N19]	7.29954e-12	0.00015842	1	1	12	L2-63_01654	L2-63_01654 [718-744]		1	2896.49		109.2		119.7	207.2	231	70.6	68.8	93.4		Not Found	High	Not Found	High	High	High	High	High	High	n/a	High	n/a	High	High	High	High
	FALSE		359.3	2.1	29.4	77.6	52.2	1	148.1	230.3	High	[R].YIACISTLSDEALIAADVNKDSVISVK.[D]	1xCarbamidomethyl [C4]	3.63655e-11	0.00015842	1	1	12	L2-63_01654	L2-63_01654 [718-744]		1	2895.5		359.3	2.1	29.4	77.6	52.2	1	148.1	230.3		Not Found	High	High	High	High	Peak Found	Peak Found	High	High	n/a	High	High	High	High	Medium	Low
	FALSE		689.9				94.6		115.4		High	[K].YVIFNNGDSQTDDLR.[I]	1xDeamidated [N/Q]	8.96873e-07	0.00015842	1	1	2	L2-63_01654	L2-63_01654 [603-617]		0	1757.8		689.9				94.6		115.4			Not Found	High	High	Not Found	Not Found	Peak Found	Not Found	Peak Found	Not Found	n/a	High	High	n/a	n/a	n/a	n/a
	FALSE	65.2	353.9	201.6		29.9			56.8	192.6	High	[K].YVIFNNGDSQTDDLR.[I]		1.38045e-08	0.00015842	1	1	5	L2-63_01654	L2-63_01654 [603-617]		0	1756.81	65.2	353.9	201.6		29.9			56.8	192.6		High	High	High	Not Found	Peak Found	Not Found	Not Found	High	High	High	High	High	n/a	n/a	n/a	n/a
	FALSE			900							High	[K].VVAYDNSSTKWSK.[V]		1.09608e-05	0.00015842	1	1	1	L2-63_01654	L2-63_01654 [552-564]		1	1484.74			900								Not Found	Not Found	High	Not Found	Not Found	Not Found	Not Found	Not Found	Not Found	n/a	n/a	High	n/a	n/a	n/a	n/a
	FALSE	93.2	198	49.1		75.3	49.8	23.2	199.3	212.1	High	[K].VVAYDNSSTK.[W]		0.000121151	0.00015842	1	1	7	L2-63_01654	L2-63_01654 [552-561]		0	1083.53	93.2	198	49.1		75.3	49.8	23.2	199.3	212.1		High	High	High	Not Found	High	High	Peak Found	High	High	High	High	High	n/a	High	High	n/a
	FALSE		474.7			112	68.4		105.5	139.3	High	[K].VTALYFSRPSSTNK.[E]		3.78839e-08	0.00015842	1	1	6	L2-63_01654	L2-63_01654 [339-352]		0	1570.82		474.7			112	68.4		105.5	139.3		High	High	Not Found	Not Found	High	High	Not Found	High	High	High	High	n/a	n/a	High	High	n/a
	FALSE										High	[R].WQVTHGSIGMPDIATENPYVQQK.[V]	1xDeamidated [Q/N]; 1xOxidation [M10]	1.74766e-06	0.00015842	1	1	5	L2-63_01654	L2-63_01654 [170-192]		0	2616.24										No Quan Values	Not Found	High	Not Found	Not Found	High	Not Found	Not Found	High	High	n/a	High	Low	n/a	High	n/a	n/a
	FALSE		524.8	6.1		85.8	95.3	3.1	105.8	79	High	[R].WQVTHGSIGMPDIATENPYVQQK.[V]	1xOxidation [M10]	1.01553e-08	0.00015842	1	1	10	L2-63_01654	L2-63_01654 [170-192]		0	2615.26		524.8	6.1		85.8	95.3	3.1	105.8	79		Not Found	High	High	Not Found	High	High	Peak Found	High	High	n/a	High	High	n/a	High	High	n/a
	FALSE										High	[R].WQVTHGSIGMPDIATENPYVQQK.[V]	1xDeamidated [N17]	6.00487e-09	0.00015842	1	1	3	L2-63_01654	L2-63_01654 [170-192]		0	2600.24										No Quan Values	Not Found	Not Found	Not Found	Not Found	High	High	Not Found	Not Found	High	n/a	n/a	n/a	n/a	High	High	n/a
	FALSE	35.1	320.9		19.7	96.5	102.1	19.5	162.2	143.9	High	[R].WQVTHGSIGMPDIATENPYVQQK.[V]		9.85996e-09	0.00015842	1	1	11	L2-63_01654	L2-63_01654 [170-192]		0	2599.26	35.1	320.9		19.7	96.5	102.1	19.5	162.2	143.9		High	High	Not Found	Peak Found	High	High	High	High	High	High	High	n/a	n/a	High	High	High
	FALSE	163.4	365.6	3.8	4.4	88.1	53.3	6.7	120.9	93.8	High	[R].STGNEDIMK.[E]		0.000496516	0.00015842	1	1	6	L2-63_01654	L2-63_01654 [248-256]		0	994.451	163.4	365.6	3.8	4.4	88.1	53.3	6.7	120.9	93.8		Peak Found	High	Peak Found	Peak Found	High	High	High	High	High	n/a	High	n/a	n/a	High	High	High
	FALSE		900								High	[K].SVTQYGLYNYGEILGGPDDRSTGNEDIMKEYTDYISVTDSNYGK.[E]	1xDeamidated [N24]	0.000160835	0.00015842	1	1	1	L2-63_01654	L2-63_01654 [228-271]		2	4929.22		900									Not Found	High	Not Found	Not Found	Not Found	Not Found	Not Found	Not Found	Not Found	n/a	High	n/a	n/a	n/a	n/a	n/a
	FALSE									900	High	[K].SVTQYGLYNYGEILGGPDDRSTGNEDIMK.[E]	1xDeamidated [N/Q]	3.28699e-06	0.00015842	1	1	3	L2-63_01654	L2-63_01654 [228-256]		1	3193.46									900		Not Found	High	Not Found	Not Found	Not Found	High	Not Found	Not Found	High	n/a	High	n/a	n/a	n/a	High	n/a
	FALSE										High	[K].SVTQYGLYNYGEILGGPDDRSTGNEDIMK.[E]		1.69754e-09	0.00015842	1	1	2	L2-63_01654	L2-63_01654 [228-256]		1	3192.48										No Quan Values	Not Found	High	Not Found	Not Found	Not Found	High	Not Found	Not Found	Not Found	n/a	High	n/a	n/a	n/a	High	n/a
	FALSE		340.2		273.1	179.8			106.9		High	[K].SVTQYGLYNYGEILGGPDDR.[S]	1xDeamidated [N9]	4.04427e-11	0.00015842	1	1	2	L2-63_01654	L2-63_01654 [228-247]		0	2218.03		340.2		273.1	179.8			106.9			Not Found	Peak Found	High	Peak Found	Peak Found	Not Found	Not Found	High	Not Found	n/a	n/a	High	n/a	n/a	n/a	n/a
	FALSE		205.1			121.4			391.5	182	High	[R].STGNEDIMKEYTDYISVTDSNYGKELR.[D]	1xDeamidated [N4]; 1xOxidation [M8]	8.25725e-07	0.00015842	1	1	4	L2-63_01654	L2-63_01654 [248-274]		2	3145.42		205.1			121.4			391.5	182		Not Found	High	Not Found	Not Found	Peak Found	Not Found	Not Found	High	Peak Found	n/a	High	n/a	n/a	n/a	n/a	n/a
	FALSE		228.5		199		124.1		212.7	135.7	High	[R].STGNEDIMKEYTDYISVTDSNYGKELR.[D]	1xOxidation [M8]	2.65764e-06	0.00015842	1	1	3	L2-63_01654	L2-63_01654 [248-274]		2	3144.43		228.5		199		124.1		212.7	135.7		Not Found	Peak Found	Not Found	Peak Found	Not Found	High	Not Found	High	High	n/a	n/a	n/a	n/a	n/a	High	n/a
	FALSE		83.8			199.1	95.3		328.6	193.2	High	[R].STGNEDIMKEYTDYISVTDSNYGKELR.[D]	1xDeamidated [N]	1.08321e-05	0.00015842	1	1	5	L2-63_01654	L2-63_01654 [248-274]		2	3129.42		83.8			199.1	95.3		328.6	193.2		Not Found	Peak Found	Not Found	Not Found	High	High	Not Found	High	High	n/a	n/a	n/a	n/a	High	High	n/a
	FALSE					88.3	100.9		114.4	596.3	High	[R].STGNEDIMKEYTDYISVTDSNYGKELR.[D]		7.25151e-07	0.00015842	1	1	5	L2-63_01654	L2-63_01654 [248-274]		2	3128.44					88.3	100.9		114.4	596.3		Not Found	Not Found	Not Found	High	High	Peak Found	Not Found	High	High	n/a	n/a	n/a	High	High	n/a	n/a
	FALSE		466			57	119.8	9.1	214.3	33.7	High	[R].STGNEDIMKEYTDYISVTDSNYGK.[E]	1xOxidation [M8]	2.04995e-07	0.00015842	1	1	6	L2-63_01654	L2-63_01654 [248-271]		1	2746.2		466			57	119.8	9.1	214.3	33.7		Not Found	High	Not Found	Not Found	High	High	Peak Found	High	High	n/a	High	n/a	n/a	High	High	Low
	FALSE	11.9	288.7	2.7		116.7	91.2	3.2	191.7	193.8	High	[R].STGNEDIMKEYTDYISVTDSNYGK.[E]		3.4683e-10	0.00015842	1	1	8	L2-63_01654	L2-63_01654 [248-271]		1	2730.21	11.9	288.7	2.7		116.7	91.2	3.2	191.7	193.8		High	High	Peak Found	Not Found	High	High	Peak Found	High	High	High	High	n/a	n/a	High	High	n/a
	FALSE	92.2	576.6			158.2	73				High	[R].STGNEDIMK.[E]	1xOxidation [M8]	0.000772835	0.00015842	1	1	1	L2-63_01654	L2-63_01654 [248-256]		0	1010.45	92.2	576.6			158.2	73					Peak Found	High	Not Found	Not Found	Peak Found	Peak Found	Not Found	Not Found	Not Found	n/a	High	n/a	n/a	n/a	n/a	n/a
	FALSE	30.1	245.4	12.5		126.7	82.8	6.2	171.5	224.8	High	[K].SVTQYGLYNYGEILGGPDDR.[S]		4.80082e-13	0.00015842	1	1	11	L2-63_01654	L2-63_01654 [228-247]		0	2217.05	30.1	245.4	12.5		126.7	82.8	6.2	171.5	224.8		High	High	High	High	High	High	High	High	High	High	High	High	High	High	High	High
	FALSE		261.6			150.2	151.6		175.5	161.1	High	[K].SVGVDGLRWDAAK.[H]		4.65793e-08	0.00015842	1	1	5	L2-63_01654	L2-63_01654 [202-214]		1	1373.72		261.6			150.2	151.6		175.5	161.1		Not Found	High	Not Found	Not Found	High	High	Not Found	High	High	n/a	High	n/a	Low	High	High	n/a
	FALSE	35.3	168.5			97.9	115.4		415.2	67.7	High	[K].TTSDPETYTYTK.[V]		4.18717e-06	0.00015842	1	1	3	L2-63_01654	L2-63_01654 [533-544]		0	1406.63	35.3	168.5			97.9	115.4		415.2	67.7		Peak Found	High	Not Found	Not Found	Peak Found	High	Not Found	High	Peak Found	n/a	High	n/a	n/a	n/a	High	n/a
	FALSE		648.6			72.1	55.7		76	47.6	High	[K].DATMIQAYIVK.[L]	1xOxidation [M4]	4.26127e-05	0.00015842	1	1	7	L2-63_01654	L2-63_01654 [745-755]		0	1268.66		648.6			72.1	55.7		76	47.6		Not Found	High	Not Found	Not Found	High	High	Not Found	High	High	n/a	High	n/a	n/a	High	High	n/a
	FALSE	10	508	22.3		77.8	35.1	4.1	118.4	124.3	High	[K].DATMIQAYIVK.[L]		3.54919e-06	0.00015842	1	1	22	L2-63_01654	L2-63_01654 [745-755]		0	1252.66	10	508	22.3		77.8	35.1	4.1	118.4	124.3		High	High	High	Not Found	High	High	Peak Found	High	High	High	High	High	n/a	High	High	n/a
	FALSE										High	[R].DSFNSGKAPTSSGNWSEKGISNDK.[L]	1xDeamidated [N]	0.000123316	0.00015842	1	1	2	L2-63_01654	L2-63_01654 [275-298]		2	2514.14										No Quan Values	Not Found	High	Not Found	Not Found	Not Found	Not Found	Not Found	Not Found	High	n/a	High	n/a	n/a	n/a	n/a	n/a
	FALSE		68.6	238.1		99.6	217.1			276.5	High	[R].DSFNSGKAPTSSGNWSEKGISNDK.[L]		5.96701e-06	0.00015842	1	1	6	L2-63_01654	L2-63_01654 [275-298]		2	2513.15		68.6	238.1		99.6	217.1			276.5		Not Found	High	High	Not Found	High	High	Not Found	Not Found	High	n/a	High	High	n/a	High	High	n/a
	FALSE		494.5	31.6		61.5	72.7		135.1	104.6	High	[R].DSFNSGKAPTSSGNWSEK.[G]	1xDeamidated [N]	1.21983e-10	0.00015842	1	1	8	L2-63_01654	L2-63_01654 [275-292]		1	1899.84		494.5	31.6		61.5	72.7		135.1	104.6		Not Found	High	Peak Found	Not Found	High	High	Not Found	High	High	n/a	High	Low	Medium	High	High	n/a
	FALSE		305.8	85.4		92.8	108.1	2.3	180.7	124.8	High	[R].DSFNSGKAPTSSGNWSEK.[G]		7.78822e-11	0.00015842	1	1	14	L2-63_01654	L2-63_01654 [275-292]		1	1898.85		305.8	85.4		92.8	108.1	2.3	180.7	124.8		Not Found	High	High	Not Found	High	High	High	High	High	n/a	High	High	n/a	High	High	High
	FALSE										High	[K].ELRDSFNSGKAPTSSGNWSEK.[G]	1xDeamidated [N7]	1.81067e-06	0.00015842	1	1	2	L2-63_01654	L2-63_01654 [272-292]		2	2298.06										No Quan Values	Not Found	High	Not Found	Not Found	Not Found	High	Not Found	Not Found	Not Found	n/a	High	Low	Low	n/a	High	n/a
	FALSE		590.3			49	64.8		79.3	116.6	High	[K].ELRDSFNSGK.[A]		6.32989e-06	0.00015842	1	1	5	L2-63_01654	L2-63_01654 [272-281]		1	1152.56		590.3			49	64.8		79.3	116.6		Not Found	High	Not Found	Not Found	High	High	Not Found	High	High	n/a	High	n/a	n/a	High	High	n/a
	FALSE	69.6	487.5			71.5	44.4		113.3	113.6	High	[K].FHNAMDGK.[A]		0.000273579	0.00015842	1	1	8	L2-63_01654	L2-63_01654 [376-383]		0	919.409	69.6	487.5			71.5	44.4		113.3	113.6		High	High	Not Found	Not Found	High	High	Not Found	High	High	High	High	n/a	n/a	High	High	n/a
	FALSE		677.2			127.5	95.3				High	[K].ELRDSFNSGKAPTSSGNWSEK.[G]		7.55491e-05	0.00015842	1	1	2	L2-63_01654	L2-63_01654 [272-292]		2	2297.08		677.2			127.5	95.3					Not Found	High	Not Found	Not Found	Peak Found	High	Not Found	Not Found	Not Found	n/a	High	n/a	n/a	n/a	High	n/a
	FALSE			425.4		59.3	221.8	113.7	21.6	58.2	High	[K].FHNAMDGKADYYTVSDGCSVITRK.[D]	1xCarbamidomethyl [C18]; 1xOxidation [M5]	0.000523595	0.00015842	1	1	5	L2-63_01654	L2-63_01654 [376-399]		2	2751.25			425.4		59.3	221.8	113.7	21.6	58.2		Not Found	Not Found	High	Not Found	High	High	Peak Found	Peak Found	Peak Found	n/a	n/a	High	n/a	High	High	n/a
	FALSE										High	[K].FHNAMDGKADYYTVSDGCSVITRK.[D]	1xCarbamidomethyl [C18]; 1xDeamidated [N3]; 1xOxidation [M5]	8.60265e-05	0.00015842	1	1	4	L2-63_01654	L2-63_01654 [376-399]		2	2752.23										No Quan Values	Not Found	Not Found	High	Not Found	High	High	High	Not Found	Not Found	n/a	n/a	High	n/a	High	High	High
	FALSE	203.5	282.2	14.2		66.7	32.5		139.5	161.5	High	[K].EYTDYISVTDSNYGK.[E]		2.36199e-07	0.00015842	1	1	9	L2-63_01654	L2-63_01654 [257-271]		0	1754.78	203.5	282.2	14.2		66.7	32.5		139.5	161.5		High	High	High	Not Found	Peak Found	Peak Found	Not Found	High	High	High	High	High	n/a	n/a	n/a	n/a
	FALSE										High	[K].EYTDYISVTDSNYGKELR.[D]		1.08367e-08	0.00015842	1	1	4	L2-63_01654	L2-63_01654 [257-274]		1	2153										No Quan Values	Not Found	High	Not Found	Not Found	High	Not Found	Not Found	High	High	n/a	High	n/a	n/a	High	n/a	n/a
	FALSE			294.8		171.1	148.3	210.9	27.6	47.3	High	[K].GSTHFTSSEVAQINKFHNAMDGK.[A]	1xOxidation [M20]	5.27125e-06	0.00015842	1	1	6	L2-63_01654	L2-63_01654 [361-383]		1	2522.17			294.8		171.1	148.3	210.9	27.6	47.3		Not Found	Not Found	Peak Found	Not Found	High	High	High	High	High	n/a	n/a	n/a	n/a	High	High	High
	FALSE	7.2	516.6	0.4		68.3	96.1	1.3	148.5	61.5	High	[K].AELQSLCDEADKYGIK.[I]	1xCarbamidomethyl [C7]	3.04459e-07	0.00015842	1	1	12	L2-63_01654	L2-63_01654 [115-130]		1	1839.88	7.2	516.6	0.4		68.3	96.1	1.3	148.5	61.5		High	High	Peak Found	Not Found	High	High	High	High	High	High	High	n/a	n/a	High	High	High
	FALSE	34.6	360.1	37	2.4	151.2	119.9	0.4	66.2	128.2	High	[K].GSTHFTSSEVAQINK.[F]		9.07778e-09	0.00015842	1	1	33	L2-63_01654	L2-63_01654 [361-375]		0	1605.79	34.6	360.1	37	2.4	151.2	119.9	0.4	66.2	128.2		High	High	High	High	High	High	Peak Found	High	High	High	High	High	High	High	High	n/a
	FALSE	3.8	454.6	21.3	2.2	106.9	112.5		93.7	105	High	[K].ADYYTVSDGCSVITRK.[D]	1xCarbamidomethyl [C10]	1.39665e-07	0.00015842	1	1	19	L2-63_01654	L2-63_01654 [384-399]		1	1834.86	3.8	454.6	21.3	2.2	106.9	112.5		93.7	105		Peak Found	High	High	Peak Found	High	High	Not Found	High	High	n/a	High	High	n/a	High	High	n/a
	FALSE	197.6	284.2			102.4	60.6		124.4	130.7	High	[K].ADYYTVSDGCSVITR.[K]	1xCarbamidomethyl [C10]	5.14968e-08	0.00015842	1	1	13	L2-63_01654	L2-63_01654 [384-398]		0	1706.77	197.6	284.2			102.4	60.6		124.4	130.7		High	High	Not Found	Not Found	High	High	Not Found	High	High	High	High	n/a	n/a	High	High	n/a
	FALSE		562.4	30.7		44.1	19.8		146.2	96.8	High	[K].APTSSGNWSEKGISNDK.[L]		6.14577e-06	0.00015842	1	1	5	L2-63_01654	L2-63_01654 [282-298]		1	1777.84		562.4	30.7		44.1	19.8		146.2	96.8		Not Found	High	Peak Found	Not Found	High	High	Not Found	High	High	n/a	High	n/a	n/a	High	High	n/a
	FALSE		442.4		263.2					194.4	High	[K].APTSSGNWSEK.[G]	1xDeamidated [N7]	3.22877e-05	0.00015842	1	1	1	L2-63_01654	L2-63_01654 [282-292]		0	1164.52		442.4		263.2					194.4		Not Found	High	Not Found	Peak Found	Not Found	Not Found	Not Found	Not Found	Peak Found	n/a	High	n/a	n/a	n/a	n/a	n/a
	FALSE	39.2	477.7	13.5		72.4	58.4	5.5	116.2	117.1	High	[K].APTSSGNWSEK.[G]		1.44659e-05	0.00015842	1	1	9	L2-63_01654	L2-63_01654 [282-292]		0	1163.53	39.2	477.7	13.5		72.4	58.4	5.5	116.2	117.1		High	High	High	Not Found	High	High	High	High	High	High	High	High	n/a	High	High	High
	FALSE				112.3	176	87.1	3.4	203.6	317.6	High	[K].HIGVPSEGDDFWK.[S]		3.01011e-10	0.00015842	1	1	31	L2-63_01654	L2-63_01654 [215-227]		0	1486.7				112.3	176	87.1	3.4	203.6	317.6		Not Found	Not Found	Not Found	High	High	High	Peak Found	High	High	n/a	n/a	n/a	High	High	High	n/a
	FALSE		188.6	155.2	8.6	75.7	89.1		177	205.8	High	[K].ASDGKTTSDPETYTYTK.[V]		2.76934e-05	0.00015842	1	1	5	L2-63_01654	L2-63_01654 [528-544]		1	1864.84		188.6	155.2	8.6	75.7	89.1		177	205.8		Not Found	High	High	Peak Found	High	Peak Found	Not Found	High	High	n/a	High	High	n/a	High	Medium	n/a
	FALSE					247.8	285.2	122.6		244.4	High	[K].GSTHFTSSEVAQINKFHNAMDGK.[A]	1xDeamidated [Q/N]; 1xOxidation [M20]	0.000332404	0.00015842	1	1	8	L2-63_01654	L2-63_01654 [361-383]		1	2523.16					247.8	285.2	122.6		244.4		Not Found	Not Found	High	Not Found	High	High	High	High	High	n/a	n/a	High	n/a	High	High	High
	FALSE		336.1	53.8	8.8	128	120		90	163.3	High	[R].KDGGAVIVK.[G]		0.000791284	0.00015842	1	1	5	L2-63_01654	L2-63_01654 [399-407]		1	886.536		336.1	53.8	8.8	128	120		90	163.3		Not Found	High	High	Peak Found	Peak Found	Peak Found	Not Found	High	High	n/a	High	High	n/a	n/a	n/a	n/a
	FALSE	36	370.4	26.6	13.4	97.8	104.2	0.8	119.3	131.5	High	[K].SVGVDGLR.[W]		0.001596	0.000333305	1	1	12	L2-63_01654	L2-63_01654 [202-209]		0	802.442	36	370.4	26.6	13.4	97.8	104.2	0.8	119.3	131.5		High	High	Peak Found	Peak Found	High	High	Peak Found	High	High	High	High	Low	Low	High	High	Low
	FALSE	11.6	376.4	38.8	3.2	106.2	92.9	5.4	157.9	107.4	High	[R].AYAVAASR.[N]		0.00103787	0.000333305	1	1	13	L2-63_01654	L2-63_01654 [329-336]		0	808.431	11.6	376.4	38.8	3.2	106.2	92.9	5.4	157.9	107.4		High	High	High	High	High	High	High	High	High	High	High	High	High	High	High	High
	FALSE					103.3			358.7	438	High	[K].VTALYFSRPSSTNKESIK.[M]		0.00323684	0.000431054	1	1	5	L2-63_01654	L2-63_01654 [339-356]		1	2028.08					103.3			358.7	438		Not Found	Not Found	Not Found	Not Found	Peak Found	Not Found	Not Found	High	High	n/a	n/a	n/a	n/a	n/a	n/a	n/a
	FALSE			555.2		344.8					High	[K].FHNAMDGKADYYTVSDGCSVITR.[K]	1xCarbamidomethyl [C18]; 1xDeamidated [N3]; 1xOxidation [M5]	0.00891434	0.000431054	1	1	2	L2-63_01654	L2-63_01654 [376-398]		1	2624.14			555.2		344.8						Not Found	Not Found	High	Not Found	Peak Found	Not Found	Not Found	Not Found	Not Found	n/a	n/a	High	n/a	n/a	n/a	n/a
	FALSE	131	406.1	27.1	138.5	68.4		53.1	75.9		High	[K].ESIKMGEK.[G]		0.00962294	0.000431054	1	1	1	L2-63_01654	L2-63_01654 [353-360]		1	921.471	131	406.1	27.1	138.5	68.4		53.1	75.9			Peak Found	High	Peak Found	Peak Found	Peak Found	Not Found	Peak Found	Peak Found	Not Found	n/a	High	n/a	n/a	n/a	n/a	n/a
	FALSE										High	[R].NKVTALYFSRPSSTNKESIK.[M]	1xDeamidated [N1]	0.00801823	0.000431054	1	1	1	L2-63_01654	L2-63_01654 [337-356]		2	2271.2										No Quan Values	Not Found	Not Found	High	Not Found	Not Found	Not Found	Not Found	Not Found	Not Found	n/a	n/a	High	n/a	n/a	n/a	n/a
	FALSE										High	[R].STGNEDIMKEYTDYISVTDSNYGK.[E]	1xDeamidated [N4]; 1xOxidation [M8]	0.00249765	0.000431054	1	1	4	L2-63_01654	L2-63_01654 [248-271]		1	2747.19										No Quan Values	Not Found	Not Found	Not Found	Not Found	High	High	Not Found	High	Not Found	Low	n/a	n/a	n/a	High	High	n/a
	FALSE										High	[K].AELQSLCDEADKYGIK.[I]	1xCarbamidomethyl [C7]; 1xDeamidated [Q4]	0.0171095	0.000551871	1	1	1	L2-63_01654	L2-63_01654 [115-130]		1	1840.86										No Quan Values	High	Not Found	Not Found	Not Found	Not Found	Not Found	Not Found	Not Found	Not Found	High	n/a	n/a	n/a	n/a	n/a	n/a
	FALSE	36	512.8			77.7	69		138.9	65.5	High	[K].FHNAMDGK.[A]	1xOxidation [M5]	0.0229193	0.000551871	1	1	1	L2-63_01654	L2-63_01654 [376-383]		0	935.404	36	512.8			77.7	69		138.9	65.5		Peak Found	Peak Found	Not Found	Not Found	Peak Found	Peak Found	Not Found	High	Peak Found	n/a	n/a	n/a	n/a	n/a	n/a	n/a
	FALSE										High	[K].FHNAMDGKADYYTVSDGCSVITR.[K]	1xCarbamidomethyl [C18]; 1xOxidation [M5]	0.0171095	0.000551871	1	1	1	L2-63_01654	L2-63_01654 [376-398]		1	2623.16										No Quan Values	Not Found	Not Found	High	Not Found	Not Found	Not Found	Not Found	Not Found	Not Found	n/a	n/a	High	n/a	n/a	n/a	n/a
	FALSE										High	[K].EYTDYISVTDSNYGK.[E]	1xDeamidated [N12]	0.0352242	0.000825722	1	1	1	L2-63_01654	L2-63_01654 [257-271]		0	1755.76										No Quan Values	High	Not Found	Not Found	Not Found	Not Found	Not Found	Not Found	Not Found	Not Found	High	n/a	n/a	n/a	n/a	n/a	n/a
	FALSE					246.9		310.9	173.1	169.1	High	[R].STGNEDIMKEYTDYISVTDSNYGK.[E]	1xDeamidated [N4]	0.0445953	0.00108657	1	1	3	L2-63_01654	L2-63_01654 [248-271]		1	2731.19					246.9		310.9	173.1	169.1		Not Found	Not Found	Not Found	Not Found	High	High	High	Peak Found	Peak Found	n/a	n/a	n/a	n/a	High	High	High
	FALSE										High	[K].NRWQVTHGSIGMPDIATENPYVQQK.[V]	1xDeamidated [Q4]	0.0797788	0.00147465	1	1	1	L2-63_01654	L2-63_01654 [168-192]		1	2870.39										No Quan Values	Not Found	Not Found	Not Found	Not Found	Not Found	High	Not Found	Not Found	Not Found	n/a	n/a	n/a	n/a	n/a	High	n/a
	FALSE						900				High	[K].NRWQVTHGSIGMPDIATENPYVQQK.[V]		0.137688	0.00343437	1	1	1	L2-63_01654	L2-63_01654 [168-192]		1	2869.4						900					Not Found	Not Found	Not Found	Not Found	Not Found	High	Not Found	Not Found	Not Found	n/a	n/a	n/a	n/a	n/a	High	n/a
	FALSE										High	[K].EYTDYISVTDSNYGKELR.[D]	1xDeamidated [N12]	0.232927	0.00658345	1	1	1	L2-63_01654	L2-63_01654 [257-274]		1	2153.99										No Quan Values	Not Found	Not Found	Not Found	Not Found	Not Found	Not Found	Not Found	High	Not Found	n/a	n/a	n/a	n/a	n/a	n/a	n/a
High	L2-63_01124	adhE_2 Aldehyde-alcohol dehydrogenase,bifunctional acetaldehyde-CoA/alcohol dehydrogenase,Glycerol dehydrogenase and related enzymes,lactaldehyde reductase,Iron-containing alcohol dehydrogenase 1194071:1195282 forward MW:44069	0	434.458	71	34	574	34	403	44	5.27	18	20	11	26	29	29	27	29	31	47	37	18	65	86	83	80	83	75	5.7732e+08	3.07459e+08	3.31263e+07	8.75569e+08	7.21446e+08	6.45926e+08	6.27841e+08	6.72085e+08	5.52405e+08	30	36	22	48	55	53	55	53	55
	Checked	Abundances (Grouped): F1	Abundances (Grouped): F2	Abundances (Grouped): F3	Abundances (Grouped): F4	Abundances (Grouped): F5	Abundances (Grouped): F6	Abundances (Grouped): F7	Abundances (Grouped): F8	Abundances (Grouped): F9	Confidence	Annotated Sequence	Modifications	Qvality PEP	Qvality q-value	# Protein Groups	# Proteins	# PSMs	Master Protein Accessions	Positions in Master Proteins	Modifications in Master Proteins	# Missed Cleavages	Theo. MH+ [Da]	Abundances (Scaled): F1: Sample, 1	Abundances (Scaled): F2: Sample, 2	Abundances (Scaled): F3: Sample, 3	Abundances (Scaled): F4: Sample, 4	Abundances (Scaled): F5: Sample, 5	Abundances (Scaled): F6: Sample, 6	Abundances (Scaled): F7: Sample, 7	Abundances (Scaled): F8: Sample, 8	Abundances (Scaled): F9: Sample, 9	Quan Info	Found in Sample: [S1] F1: Sample, 1	Found in Sample: [S2] F2: Sample, 2	Found in Sample: [S3] F3: Sample, 3	Found in Sample: [S4] F4: Sample, 4	Found in Sample: [S5] F5: Sample, 5	Found in Sample: [S6] F6: Sample, 6	Found in Sample: [S7] F7: Sample, 7	Found in Sample: [S8] F8: Sample, 8	Found in Sample: [S9] F9: Sample, 9	Confidence (by Search Engine): A2 Sequest HT (Sample 1)	Confidence (by Search Engine): B2 Sequest HT (Sample 2)	Confidence (by Search Engine): C2 Sequest HT (Sample 3)	Confidence (by Search Engine): D2 Sequest HT (Sample 4)	Confidence (by Search Engine): E2 Sequest HT (Sample 5)	Confidence (by Search Engine): F2 Sequest HT (Sample 6)	Confidence (by Search Engine): G2 Sequest HT (Sample 7)
	FALSE										High	[K].NAIADACTGSNPRQPNQEEMEKLLK.[A]	1xCarbamidomethyl [C7]; 1xDeamidated [Q/N]	4.36309e-05	0.00015842	1	1	4	L2-63_01124	L2-63_01124 [369-393]		2	2815.33										No Quan Values	Not Found	Not Found	Not Found	High	Not Found	High	High	Not Found	High	n/a	n/a	n/a	High	n/a	High	High
	FALSE			4.3	91.8	201.5	247.1	115.3	124.4	115.5	High	[K].NAIADACTGSNPRQPNQEEMEKLLK.[A]	1xCarbamidomethyl [C7]	5.82858e-07	0.00015842	1	1	6	L2-63_01124	L2-63_01124 [369-393]		2	2814.35			4.3	91.8	201.5	247.1	115.3	124.4	115.5		Not Found	Not Found	Peak Found	High	High	High	High	High	High	n/a	n/a	n/a	High	High	High	High
	FALSE		69.8	20.3	148.7	212.7	177.4	48.2	126.4	96.5	High	[K].NAIADACTGSNPRQPNQEEMEK.[L]	1xCarbamidomethyl [C7]; 1xOxidation [M20]	3.78787e-07	0.00015842	1	1	15	L2-63_01124	L2-63_01124 [369-390]		1	2476.08		69.8	20.3	148.7	212.7	177.4	48.2	126.4	96.5		Not Found	High	High	High	High	High	High	High	High	n/a	High	High	High	High	High	High
	FALSE		38.4	16.3	134.4	219.2	159.5	83.2	90.5	158.4	High	[K].NAIADACTGSNPRQPNQEEMEK.[L]	1xCarbamidomethyl [C7]; 1xDeamidated [N]	8.2584e-08	0.00015842	1	1	9	L2-63_01124	L2-63_01124 [369-390]		1	2461.07		38.4	16.3	134.4	219.2	159.5	83.2	90.5	158.4		Not Found	High	High	High	High	High	Peak Found	High	High	n/a	High	High	High	High	High	n/a
	FALSE		85.8	11.6	198.2	123.1	151.6	66.2	182	81.6	High	[K].NAIADACTGSNPRQPNQEEMEK.[L]	1xCarbamidomethyl [C7]	1.0276e-08	0.00015842	1	1	11	L2-63_01124	L2-63_01124 [369-390]		1	2460.09		85.8	11.6	198.2	123.1	151.6	66.2	182	81.6		Not Found	High	High	High	High	High	High	High	High	n/a	High	High	High	High	High	High
	FALSE	194.1	72		107	96.4	107.1	144	106.3	73.2	High	[K].NAIADACTGSNPR.[Q]	1xCarbamidomethyl [C7]; 1xDeamidated [N1]	4.68486e-07	0.00015842	1	1	13	L2-63_01124	L2-63_01124 [369-381]		0	1347.6	194.1	72		107	96.4	107.1	144	106.3	73.2		High	Peak Found	Not Found	High	High	High	High	High	High	High	n/a	n/a	High	High	High	High
	FALSE	141.9	57.2	5.5	135.3	126.2	108.5	104.9	106.7	113.7	High	[K].NAIADACTGSNPR.[Q]	1xCarbamidomethyl [C7]	7.4698e-08	0.00015842	1	1	15	L2-63_01124	L2-63_01124 [369-381]		0	1346.61	141.9	57.2	5.5	135.3	126.2	108.5	104.9	106.7	113.7		High	High	High	High	High	High	High	High	High	High	High	High	High	High	High	High
	FALSE		44.5		111.6	183.1	181.1	105.1	146.7	127.9	High	[R].QPNQEEMEKLLK.[A]		1.82112e-05	0.00015842	1	1	7	L2-63_01124	L2-63_01124 [382-393]		1	1486.76		44.5		111.6	183.1	181.1	105.1	146.7	127.9		Not Found	High	Not Found	High	High	High	High	High	High	n/a	High	n/a	High	High	High	High
	FALSE	118.1	45		161.7	140	125.8	77.2	141.7	90.4	High	[R].QPNQEEMEK.[L]	1xOxidation [M7]	0.000636133	0.00015842	1	1	10	L2-63_01124	L2-63_01124 [382-390]		0	1148.49	118.1	45		161.7	140	125.8	77.2	141.7	90.4		High	High	Not Found	High	High	High	High	High	High	High	High	n/a	High	High	High	High
	FALSE	196.5	41.8	2.9	142.6	114.4	88.4	115.1	104	94.3	High	[R].QPNQEEMEK.[L]		0.000128518	0.00015842	1	1	9	L2-63_01124	L2-63_01124 [382-390]		0	1132.49	196.5	41.8	2.9	142.6	114.4	88.4	115.1	104	94.3		High	High	High	High	High	High	High	High	High	High	High	High	High	High	High	High
	FALSE		88.6		263	177.8	171.1	73.8	89.6	36.2	High	[K].LIEGVEPDPSVETVMKGAAVMR.[E]	1xOxidation [M]	3.15481e-08	0.00015842	1	1	2	L2-63_01124	L2-63_01124 [59-80]		1	2344.19		88.6		263	177.8	171.1	73.8	89.6	36.2		Not Found	Peak Found	Not Found	High	Peak Found	High	Peak Found	Peak Found	Peak Found	n/a	n/a	n/a	High	n/a	High	n/a
	FALSE	76.8	57.4		151.7	173.7	122.6	87.3	128	102.5	High	[K].LIEGVEPDPSVETVMK.[G]	1xOxidation [M15]	3.87838e-07	0.00015842	1	1	9	L2-63_01124	L2-63_01124 [59-74]		0	1758.88	76.8	57.4		151.7	173.7	122.6	87.3	128	102.5		High	High	Not Found	High	High	High	High	High	High	High	High	n/a	High	High	High	High
	FALSE	218.8	57.3	11.5	206.2	77.9	89.8	118.1	68.8	51.6	High	[K].LIEGVEPDPSVETVMK.[G]		2.21471e-11	0.00015842	1	1	16	L2-63_01124	L2-63_01124 [59-74]		0	1742.89	218.8	57.3	11.5	206.2	77.9	89.8	118.1	68.8	51.6		High	High	High	High	High	High	High	High	High	High	High	High	High	High	High	High
	FALSE		90.3	17.4	166.7	176.1	30	127.7	171.9	119.9	High	[K].VIKYNSKDPVAAER.[Y]		2.13704e-09	0.00015842	1	1	13	L2-63_01124	L2-63_01124 [287-300]		2	1589.86		90.3	17.4	166.7	176.1	30	127.7	171.9	119.9		Not Found	High	High	High	High	High	High	High	High	n/a	High	High	High	High	High	High
	FALSE	900									High	[K].YPLADFNITPDVAIVDPALAETMPAK.[L]	1xOxidation [M23]	3.24789e-05	0.00015842	1	1	2	L2-63_01124	L2-63_01124 [159-184]		0	2788.41	900										High	Not Found	Not Found	Not Found	Not Found	Not Found	High	Not Found	Not Found	High	n/a	n/a	n/a	n/a	Low	High
	FALSE				288.8		184	188		239.2	High	[K].YPLADFNITPDVAIVDPALAETMPAK.[L]	1xDeamidated [N7]	2.16182e-07	0.00015842	1	1	4	L2-63_01124	L2-63_01124 [159-184]		0	2773.4				288.8		184	188		239.2		High	Not Found	Not Found	High	Not Found	Peak Found	High	Not Found	High	High	n/a	n/a	High	Low	n/a	High
	FALSE	682.1				217.9					High	[K].YPLADFNITPDVAIVDPALAETMPAK.[L]		2.95644e-08	0.00015842	1	1	6	L2-63_01124	L2-63_01124 [159-184]		0	2772.42	682.1				217.9						High	Not Found	Not Found	High	High	High	Not Found	High	High	High	Medium	n/a	High	High	High	n/a
	FALSE	144.7	20.4		41.1	172.9	171.1	122.7	137.6	89.6	High	[K].YNSKDPVAAER.[Y]	1xDeamidated [N2]	1.90919e-05	0.00015842	1	1	6	L2-63_01124	L2-63_01124 [290-300]		1	1250.6	144.7	20.4		41.1	172.9	171.1	122.7	137.6	89.6		High	Peak Found	Not Found	High	High	High	High	High	Peak Found	High	n/a	n/a	High	High	High	High
	FALSE	64	15.7	6	132.4	148.3	167.7	88.5	143	134.5	High	[K].YNSKDPVAAER.[Y]		0.000164677	0.00015842	1	1	20	L2-63_01124	L2-63_01124 [290-300]		1	1249.62	64	15.7	6	132.4	148.3	167.7	88.5	143	134.5		High	High	High	High	High	High	High	High	High	High	High	High	High	High	High	High
	FALSE		111		215	162.9	206.5	61.1	85.5	58	High	[R].SMNDQLNIPQGIKNYGPGGVK.[A]	1xOxidation [M2]	8.35533e-07	0.00015842	1	1	7	L2-63_01124	L2-63_01124 [328-348]		1	2246.12		111		215	162.9	206.5	61.1	85.5	58		Not Found	High	Not Found	High	High	High	High	High	High	n/a	High	n/a	High	High	High	High
	FALSE		68.7		221.5	132.8	164.4	92.3	138.2	82.2	High	[R].SMNDQLNIPQGIKNYGPGGVK.[A]		3.99624e-10	0.00015842	1	1	7	L2-63_01124	L2-63_01124 [328-348]		1	2230.13		68.7		221.5	132.8	164.4	92.3	138.2	82.2		Not Found	High	Not Found	High	High	High	High	High	High	n/a	High	n/a	High	High	High	High
	FALSE	309.4	91.6		56.2	71.7	82	76.3	110	102.8	High	[R].SMNDQLNIPQGIK.[N]	1xOxidation [M2]	2.01397e-07	0.00015842	1	1	5	L2-63_01124	L2-63_01124 [328-340]		0	1473.74	309.4	91.6		56.2	71.7	82	76.3	110	102.8		High	Peak Found	Not Found	Peak Found	Peak Found	Peak Found	High	High	High	High	n/a	n/a	n/a	n/a	n/a	High
	FALSE				89.5	199.9	170.5	213.1	190.7	36.3	High	[R].SMNDQLNIPQGIK.[N]	1xDeamidated [N/Q]	0.000237446	0.00015842	1	1	3	L2-63_01124	L2-63_01124 [328-340]		0	1458.73				89.5	199.9	170.5	213.1	190.7	36.3		Not Found	Not Found	Not Found	Peak Found	High	Peak Found	High	High	Peak Found	n/a	n/a	n/a	n/a	High	n/a	High
	FALSE	283.1	82.2	13.3	149.7	110.6	28.3	64.5	97.3	71.1	High	[R].SMNDQLNIPQGIK.[N]		1.21932e-07	0.00015842	1	1	20	L2-63_01124	L2-63_01124 [328-340]		0	1457.74	283.1	82.2	13.3	149.7	110.6	28.3	64.5	97.3	71.1		High	High	High	High	High	High	High	High	High	High	High	High	High	High	High	High
	FALSE		68.6	10.5	102	160.2	192.2	107.9	147.3	111.3	High	[K].SYEGDMACRDK.[M]	1xCarbamidomethyl [C8]	5.02808e-06	0.00015842	1	1	10	L2-63_01124	L2-63_01124 [228-238]		1	1331.54		68.6	10.5	102	160.2	192.2	107.9	147.3	111.3		Not Found	High	High	High	High	High	High	High	High	n/a	High	High	High	High	High	High
	FALSE	45.5	68.1	7.3	128.6	203.7	151	70.3	124.5	100.9	High	[K].SYEGDMACR.[D]	1xCarbamidomethyl [C8]; 1xOxidation [M6]	0.000777406	0.00015842	1	1	11	L2-63_01124	L2-63_01124 [228-236]		0	1104.41	45.5	68.1	7.3	128.6	203.7	151	70.3	124.5	100.9		High	High	Peak Found	High	High	High	High	High	High	High	High	Medium	High	High	High	High
	FALSE	69.1	57.9	6.6	131.6	154.3	113.1	124.3	126.7	116.4	High	[K].SYEGDMACR.[D]	1xCarbamidomethyl [C8]	9.51077e-05	0.00015842	1	1	9	L2-63_01124	L2-63_01124 [228-236]		0	1088.41	69.1	57.9	6.6	131.6	154.3	113.1	124.3	126.7	116.4		High	High	High	High	High	High	High	High	High	High	High	High	High	High	High	High
	FALSE										High	[K].TGAAFTGGHIIHGCANAMYLPK.[V]	1xCarbamidomethyl [C14]; 1xDeamidated [N16]; 1xOxidation [M18]	4.93896e-05	0.00015842	1	1	2	L2-63_01124	L2-63_01124 [265-286]		0	2304.09										No Quan Values	Not Found	Not Found	Not Found	Not Found	Not Found	Not Found	High	Not Found	Not Found	n/a	n/a	n/a	n/a	n/a	Low	High
	FALSE	93	12		148.4	93	80.1	168.9	166.1	138.7	High	[K].TGAAFTGGHIIHGCANAMYLPK.[V]	1xCarbamidomethyl [C14]; 1xOxidation [M18]	1.24093e-06	0.00015842	1	1	10	L2-63_01124	L2-63_01124 [265-286]		0	2303.11	93	12		148.4	93	80.1	168.9	166.1	138.7		High	High	Not Found	High	High	High	High	High	High	High	High	n/a	High	High	High	High
	FALSE						626.6	273.4			High	[K].TGAAFTGGHIIHGCANAMYLPK.[V]	1xCarbamidomethyl [C14]; 1xDeamidated [N16]	3.22877e-05	0.00015842	1	1	8	L2-63_01124	L2-63_01124 [265-286]		0	2288.1						626.6	273.4				Not Found	Not Found	High	Not Found	Not Found	High	High	Not Found	Not Found	n/a	n/a	High	n/a	n/a	High	High
	FALSE			46	22.4	209.6	299.4	285.5		37.1	High	[K].TGAAFTGGHIIHGCANAMYLPK.[V]	1xCarbamidomethyl [C14]	4.71193e-06	0.00015842	1	1	13	L2-63_01124	L2-63_01124 [265-286]		0	2287.11			46	22.4	209.6	299.4	285.5		37.1		Not Found	Not Found	High	Peak Found	High	High	High	High	Peak Found	n/a	n/a	High	n/a	High	High	High
	FALSE										High	[R].DLYHGEDALSSLKNLSGK.[K]	1xDeamidated [N14]	0.000885111	0.00015842	1	1	2	L2-63_01124	L2-63_01124 [9-26]		1	1947.97										No Quan Values	Not Found	Not Found	Not Found	Not Found	Not Found	Not Found	High	High	Not Found	n/a	n/a	n/a	n/a	Medium	n/a	High
	FALSE				14.5	226.7	159.6	136.3	168.6	194.3	High	[R].DLYHGEDALSSLKNLSGK.[K]		2.2144e-10	0.00015842	1	1	23	L2-63_01124	L2-63_01124 [9-26]		1	1946.98				14.5	226.7	159.6	136.3	168.6	194.3		Not Found	Not Found	Not Found	Peak Found	High	High	High	High	High	n/a	n/a	n/a	n/a	High	High	High
	FALSE	61.1	67.5		182.9	118.9	148.2	109.5	129.5	82.3	High	[R].DLYHGEDALSSLK.[N]		1.66727e-07	0.00015842	1	1	10	L2-63_01124	L2-63_01124 [9-21]		0	1447.71	61.1	67.5		182.9	118.9	148.2	109.5	129.5	82.3		High	High	Not Found	High	High	High	High	High	High	High	High	n/a	High	High	High	High
	FALSE										High	[K].GETTEELVDALIAELR.[S]		1.55302e-06	0.00015842	1	1	1	L2-63_01124	L2-63_01124 [312-327]		0	1758.91										No Quan Values	High	Not Found	Not Found	Not Found	Not Found	Not Found	Not Found	Not Found	Not Found	High	n/a	n/a	n/a	n/a	n/a	n/a
	FALSE		40.5		125.2	72.3	113.1	162.9	210.8	175.3	High	[K].AVVVVGGGSMKR.[F]		0.000824637	0.00015842	1	1	14	L2-63_01124	L2-63_01124 [28-39]		1	1159.66		40.5		125.2	72.3	113.1	162.9	210.8	175.3		Not Found	High	Not Found	High	High	High	High	High	High	n/a	High	n/a	High	High	High	High
	FALSE	378.2	36.7	2.5	87.1	87	96.8	38.5	72.2	101	High	[K].AVVVVGGGSMK.[R]		2.30619e-05	0.00015842	1	1	24	L2-63_01124	L2-63_01124 [28-38]		0	1003.56	378.2	36.7	2.5	87.1	87	96.8	38.5	72.2	101		High	High	Peak Found	High	High	High	High	High	High	High	High	n/a	High	High	High	High
	FALSE	15.7	21.6		137.5	194.5	122.9	90.4	99.7	217.6	High	[K].GIKYPLADFNITPDVAIVDPALAETMPAK.[L]		5.79669e-10	0.00015842	1	1	30	L2-63_01124	L2-63_01124 [156-184]		1	3070.62	15.7	21.6		137.5	194.5	122.9	90.4	99.7	217.6		High	High	Not Found	High	High	High	High	High	High	High	High	n/a	High	High	High	High
	FALSE	59.1	5.9		93.7	281.9	61.6	113.3	243.3	41.2	High	[K].GIKYPLADFNITPDVAIVDPALAETMPAK.[L]	1xDeamidated [N10]	3.4658e-05	0.00015842	1	1	14	L2-63_01124	L2-63_01124 [156-184]		1	3071.6	59.1	5.9		93.7	281.9	61.6	113.3	243.3	41.2		High	High	Not Found	Peak Found	High	High	High	High	High	High	High	n/a	Medium	High	High	High
	FALSE	56.7	0.7		143.8	219.4	45.4	159.7	115.2	159.1	High	[K].GIKYPLADFNITPDVAIVDPALAETMPAK.[L]	1xOxidation [M26]	7.97099e-08	0.00015842	1	1	14	L2-63_01124	L2-63_01124 [156-184]		1	3086.61	56.7	0.7		143.8	219.4	45.4	159.7	115.2	159.1		High	Peak Found	Not Found	High	High	High	High	High	High	High	Low	n/a	High	High	High	High
	FALSE	59.3			284.2	59.7	212.7	41	55.2	187.7	High	[K].GIKYPLADFNITPDVAIVDPALAETMPAK.[L]	1xDeamidated [N10]; 1xOxidation [M26]	5.72441e-05	0.00015842	1	1	9	L2-63_01124	L2-63_01124 [156-184]		1	3087.6	59.3			284.2	59.7	212.7	41	55.2	187.7		High	Not Found	Not Found	High	High	High	High	High	Peak Found	High	n/a	n/a	High	High	High	High
	FALSE	65.6	33.6		110.2	163.5	136.3	73.4	150.6	166.8	High	[K].FCAIPSTSGTATEVTAFSVITDYAK.[G]	1xCarbamidomethyl [C2]	2.3215e-10	0.00015842	1	1	14	L2-63_01124	L2-63_01124 [131-155]		0	2637.28	65.6	33.6		110.2	163.5	136.3	73.4	150.6	166.8		High	High	Not Found	High	High	High	High	High	High	High	High	n/a	High	High	High	High
	FALSE			1	95.7	119.7	116.1	107.3	211.5	248.8	High	[K].GAAVMREFEPDWIVAMGGGSPIDAAK.[A]		1.56199e-05	0.00015842	1	1	1	L2-63_01124	L2-63_01124 [75-100]		1	2675.3			1	95.7	119.7	116.1	107.3	211.5	248.8		Not Found	Not Found	Peak Found	Peak Found	Peak Found	Peak Found	Peak Found	Peak Found	High	n/a	n/a	n/a	n/a	n/a	n/a	n/a
	FALSE					321.6	146.5	96.9	179	156.1	High	[K].GAAVMREFEPDWIVAMGGGSPIDAAK.[A]	1xOxidation [M16]	0.000514408	0.00015842	1	1	4	L2-63_01124	L2-63_01124 [75-100]		1	2691.29					321.6	146.5	96.9	179	156.1		Not Found	Not Found	Not Found	Not Found	High	High	High	High	Peak Found	n/a	n/a	n/a	n/a	High	High	High
	FALSE	102.8	77.6	4.9	164.1	122.6	80.5	111.3	121.6	114.6	High	[R].EFEPDWIVAMGGGSPIDAAK.[A]		5.1208e-10	0.00015842	1	1	9	L2-63_01124	L2-63_01124 [81-100]		0	2089.99	102.8	77.6	4.9	164.1	122.6	80.5	111.3	121.6	114.6		High	High	High	High	High	High	High	High	High	High	High	High	High	High	High	High
	FALSE	106.2			108.8	143	124.2	228.2	101.1	88.4	High	[K].EFLEKLPEVAK.[N]		4.13733e-05	0.00015842	1	1	6	L2-63_01124	L2-63_01124 [358-368]		1	1302.73	106.2			108.8	143	124.2	228.2	101.1	88.4		Peak Found	Not Found	Not Found	High	High	High	High	High	High	n/a	n/a	n/a	High	High	High	High
	FALSE	60.7		4.8	130.2	158.5	107	174.7	146.2	118	High	[R].EFEPDWIVAMGGGSPIDAAK.[A]	1xOxidation [M10]	3.83446e-10	0.00015842	1	1	11	L2-63_01124	L2-63_01124 [81-100]		0	2105.98	60.7		4.8	130.2	158.5	107	174.7	146.2	118		High	High	High	High	High	High	High	High	High	High	High	High	High	High	High	High
	FALSE	156.4	54.2		106.4	121	38.9	150.5	203.4	69.3	High	[K].KSYEGDMACR.[D]	1xCarbamidomethyl [C9]	2.53465e-05	0.00015842	1	1	7	L2-63_01124	L2-63_01124 [227-236]		1	1216.51	156.4	54.2		106.4	121	38.9	150.5	203.4	69.3		High	Peak Found	Not Found	High	Peak Found	Peak Found	High	High	High	High	n/a	n/a	High	n/a	n/a	High
	FALSE	6.7			40.5	134.5	105.2	198.7	191.1	223.3	High	[K].ADESIIDEKEFLEKLPEVAK.[N]		9.74558e-10	0.00015842	1	1	22	L2-63_01124	L2-63_01124 [349-368]		2	2303.2	6.7			40.5	134.5	105.2	198.7	191.1	223.3		Peak Found	Not Found	Not Found	High	High	High	High	High	High	n/a	n/a	n/a	High	High	High	High
	FALSE	701.9				55.2	15	30.5	54.1	43.3	High	[K].ADESIIDEKEFLEK.[L]		5.86309e-07	0.00015842	1	1	6	L2-63_01124	L2-63_01124 [349-362]		1	1665.82	701.9				55.2	15	30.5	54.1	43.3		High	Not Found	Not Found	Not Found	High	High	Peak Found	High	High	High	n/a	n/a	n/a	High	High	n/a
	FALSE	687.8			20.5	45.9		71	40.8	34	High	[K].ADESIIDEK.[E]		0.000317075	0.00015842	1	1	4	L2-63_01124	L2-63_01124 [349-357]		0	1019.49	687.8			20.5	45.9		71	40.8	34		High	Not Found	Not Found	Peak Found	High	Not Found	Peak Found	Peak Found	High	High	n/a	n/a	n/a	High	n/a	n/a
	FALSE		80.7		269.7	80	222.1	60	128.1	59.4	High	[K].AVDYLKEAGMEVK.[L]	1xOxidation [M10]	0.000105147	0.00015842	1	1	7	L2-63_01124	L2-63_01124 [46-58]		1	1468.74		80.7		269.7	80	222.1	60	128.1	59.4		Not Found	High	Not Found	High	High	High	High	High	High	n/a	High	n/a	High	High	High	High
	FALSE		43.8		132.5	172.3	126.9	154.8	142.5	127.2	High	[K].AVDYLKEAGMEVK.[L]		8.35649e-08	0.00015842	1	1	8	L2-63_01124	L2-63_01124 [46-58]		1	1452.74		43.8		132.5	172.3	126.9	154.8	142.5	127.2		High	High	Not Found	High	High	High	High	High	High	High	High	n/a	High	High	High	High
	FALSE			22.9		40.4	392.2	185.4	38.7	220.4	High	[K].KAVVVVGGGSMKR.[F]		1.96669e-06	0.00015842	1	1	10	L2-63_01124	L2-63_01124 [27-39]		2	1287.76			22.9		40.4	392.2	185.4	38.7	220.4		Not Found	Not Found	Peak Found	Not Found	High	High	High	Peak Found	High	n/a	n/a	n/a	n/a	High	High	High
	FALSE					137.7	122.7	211	198.5	230	High	[K].KAVVVVGGGSMKR.[F]	1xOxidation [M11]	0.000193129	0.00015842	1	1	7	L2-63_01124	L2-63_01124 [27-39]		2	1303.75					137.7	122.7	211	198.5	230		Not Found	Not Found	Not Found	Not Found	High	High	High	High	High	n/a	n/a	n/a	n/a	High	High	High
	FALSE										High	[R].SMNDQLNIPQGIKNYGPGGVK.[A]	1xDeamidated [Q]; 1xOxidation [M2]	0.00162447	0.000333305	1	1	2	L2-63_01124	L2-63_01124 [328-348]		1	2247.11										No Quan Values	Not Found	Not Found	Not Found	Not Found	High	Not Found	Not Found	Not Found	High	n/a	n/a	n/a	n/a	High	n/a	n/a
	FALSE		76.5		171.3	173.7	169.2	115.8	136.4	57.3	High	[K].AVVVVGGGSMKR.[F]	1xOxidation [M10]	0.00341311	0.000431054	1	1	6	L2-63_01124	L2-63_01124 [28-39]		1	1175.66		76.5		171.3	173.7	169.2	115.8	136.4	57.3		Not Found	High	Not Found	High	High	High	High	High	Peak Found	n/a	High	n/a	High	High	High	High
	FALSE										High	[K].NAIADACTGSNPRQPNQEEMEKLLK.[A]	1xCarbamidomethyl [C7]; 2xDeamidated [N1; N11]	0.00891434	0.000431054	1	1	1	L2-63_01124	L2-63_01124 [369-393]		2	2816.32										No Quan Values	Not Found	Not Found	Not Found	Not Found	Not Found	High	Not Found	Not Found	Not Found	n/a	n/a	n/a	n/a	n/a	High	n/a
	FALSE				329.9	162.8		60.6	346.7		High	[K].NAIADACTGSNPRQPNQEEMEKLLK.[A]	1xCarbamidomethyl [C7]; 1xOxidation [M20]	0.00769453	0.000431054	1	1	2	L2-63_01124	L2-63_01124 [369-393]		2	2830.35				329.9	162.8		60.6	346.7			Not Found	Not Found	Not Found	High	Peak Found	Not Found	Peak Found	High	Not Found	n/a	n/a	Low	High	Medium	n/a	n/a
	FALSE		79.1		228.6	181.4	153.1	41.4	125.9	90.4	High	[K].SYEGDMACRDK.[M]	1xCarbamidomethyl [C8]; 1xOxidation [M6]	0.00477523	0.000431054	1	1	4	L2-63_01124	L2-63_01124 [228-238]		1	1347.53		79.1		228.6	181.4	153.1	41.4	125.9	90.4		Not Found	Peak Found	Not Found	High	High	Peak Found	Peak Found	High	High	n/a	n/a	n/a	High	High	n/a	n/a
	FALSE			71.9		726.4	78.6		23.1		High	[K].RFGFLDK.[A]		0.00480344	0.000431054	1	1	2	L2-63_01124	L2-63_01124 [39-45]		1	882.483			71.9		726.4	78.6		23.1			Not Found	Not Found	Peak Found	Not Found	High	Peak Found	Not Found	Peak Found	Not Found	n/a	n/a	Low	n/a	High	n/a	n/a
	FALSE										High	[R].SMNDQLNIPQGIK.[N]	1xDeamidated [N3]; 1xOxidation [M2]	0.00325597	0.000431054	1	1	2	L2-63_01124	L2-63_01124 [328-340]		0	1474.72										No Quan Values	Not Found	Not Found	Not Found	Not Found	High	Not Found	Not Found	High	Not Found	n/a	n/a	n/a	n/a	High	n/a	n/a
	FALSE			164.7		360.8		161.7		212.8	High	[K].NAIADACTGSNPRQPNQEEMEKLLK.[A]	1xCarbamidomethyl [C7]; 1xDeamidated [N/Q]; 1xOxidation [M20]	0.0229193	0.000551871	1	1	4	L2-63_01124	L2-63_01124 [369-393]		2	2831.33			164.7		360.8		161.7		212.8		Not Found	Not Found	Peak Found	High	High	Not Found	Peak Found	High	High	n/a	n/a	n/a	High	High	n/a	n/a
	FALSE									900	High	[R].FGFLDKAVDYLK.[E]		0.0156696	0.000551871	1	1	1	L2-63_01124	L2-63_01124 [40-51]		1	1415.76									900		Not Found	Not Found	Not Found	Not Found	Not Found	Not Found	Not Found	Not Found	High	n/a	n/a	n/a	n/a	n/a	n/a	n/a
	FALSE							286.7	296.7	316.7	High	[K].YPLADFNITPDVAIVDPALAETMPAK.[L]	1xDeamidated [N7]; 1xOxidation [M23]	0.041153	0.000960524	1	1	1	L2-63_01124	L2-63_01124 [159-184]		0	2789.4							286.7	296.7	316.7		Not Found	Not Found	Not Found	Not Found	Not Found	Not Found	High	Peak Found	Peak Found	n/a	n/a	n/a	n/a	n/a	n/a	High
	FALSE										High	[R].QPNQEEMEK.[L]	1xDeamidated [Q1]	0.0876355	0.00173922	1	1	1	L2-63_01124	L2-63_01124 [382-390]		0	1133.48										No Quan Values	High	Not Found	Not Found	Not Found	Not Found	Not Found	Not Found	Not Found	Not Found	High	n/a	n/a	n/a	n/a	n/a	n/a
	FALSE										High	[K].NAIADACTGSNPRQPNQEEMEK.[L]	1xCarbamidomethyl [C7]; 2xDeamidated [N1; N11]	0.119376	0.00238315	1	1	1	L2-63_01124	L2-63_01124 [369-390]		1	2462.06										No Quan Values	Not Found	Not Found	High	Not Found	Not Found	Not Found	Not Found	Not Found	Not Found	n/a	n/a	High	n/a	n/a	n/a	n/a
	FALSE					336	162.7		219.9	181.4	High	[K].NAIADACTGSNPRQPNQEEMEK.[L]	1xCarbamidomethyl [C7]; 1xDeamidated [N]; 1xOxidation [M20]	0.128587	0.00277724	1	1	3	L2-63_01124	L2-63_01124 [369-390]		1	2477.07					336	162.7		219.9	181.4		Not Found	Not Found	Not Found	Not Found	High	High	Not Found	Peak Found	High	n/a	n/a	n/a	Low	High	High	Low
	FALSE	63.9	40.2	19.9	147.6	112.8	113.1	176.4	107.3	118.8	High	[K].ACYYDTEIDF.[-]	1xCarbamidomethyl [C2]	0.239635	0.00696095	1	1	5	L2-63_01124	L2-63_01124 [394-403]		0	1296.51	63.9	40.2	19.9	147.6	112.8	113.1	176.4	107.3	118.8		Peak Found	High	Peak Found	High	Peak Found	High	Peak Found	High	High	Medium	High	Low	High	Medium	High	Medium
High	L2-63_00171	pckA Phosphoenolpyruvate carboxykinase [ATP],phosphoenolpyruvate carboxykinase,Phosphoenolpyruvate carboxykinase (ATP),phosphoenolpyruvate carboxykinase (ATP),Phosphoenolpyruvate carboxykinase 185526:187130 forward MW:59356	0	429.605	75	47	523	47	534	59.3	5.19	24	22	11	33	41	35	34	30	33	33	40	11	76	87	71	72	62	71	2.18027e+08	1.52962e+08	2.16041e+07	1.02511e+09	1.10586e+09	4.93193e+08	3.45526e+08	4.40746e+08	3.86886e+08	31	33	16	49	53	51	50	48	45
	Checked	Abundances (Grouped): F1	Abundances (Grouped): F2	Abundances (Grouped): F3	Abundances (Grouped): F4	Abundances (Grouped): F5	Abundances (Grouped): F6	Abundances (Grouped): F7	Abundances (Grouped): F8	Abundances (Grouped): F9	Confidence	Annotated Sequence	Modifications	Qvality PEP	Qvality q-value	# Protein Groups	# Proteins	# PSMs	Master Protein Accessions	Positions in Master Proteins	Modifications in Master Proteins	# Missed Cleavages	Theo. MH+ [Da]	Abundances (Scaled): F1: Sample, 1	Abundances (Scaled): F2: Sample, 2	Abundances (Scaled): F3: Sample, 3	Abundances (Scaled): F4: Sample, 4	Abundances (Scaled): F5: Sample, 5	Abundances (Scaled): F6: Sample, 6	Abundances (Scaled): F7: Sample, 7	Abundances (Scaled): F8: Sample, 8	Abundances (Scaled): F9: Sample, 9	Quan Info	Found in Sample: [S1] F1: Sample, 1	Found in Sample: [S2] F2: Sample, 2	Found in Sample: [S3] F3: Sample, 3	Found in Sample: [S4] F4: Sample, 4	Found in Sample: [S5] F5: Sample, 5	Found in Sample: [S6] F6: Sample, 6	Found in Sample: [S7] F7: Sample, 7	Found in Sample: [S8] F8: Sample, 8	Found in Sample: [S9] F9: Sample, 9	Confidence (by Search Engine): A2 Sequest HT (Sample 1)	Confidence (by Search Engine): B2 Sequest HT (Sample 2)	Confidence (by Search Engine): C2 Sequest HT (Sample 3)	Confidence (by Search Engine): D2 Sequest HT (Sample 4)	Confidence (by Search Engine): E2 Sequest HT (Sample 5)	Confidence (by Search Engine): F2 Sequest HT (Sample 6)	Confidence (by Search Engine): G2 Sequest HT (Sample 7)
	FALSE				224	217.1	72.8	138.9	141.3	106	High	[K].NFAKYEGNEAGK.[A]	1xDeamidated [N]	1.87568e-05	0.00015842	1	1	7	L2-63_00171	L2-63_00171 [514-525]		1	1328.61				224	217.1	72.8	138.9	141.3	106		Not Found	Not Found	Not Found	High	High	High	Peak Found	High	High	n/a	n/a	n/a	High	High	High	n/a
	FALSE		103.4	60.7	3	139.4	121.4	156.5	244.6	71.1	High	[K].NFAKYEGNEAGK.[A]		4.26318e-08	0.00015842	1	1	16	L2-63_00171	L2-63_00171 [514-525]		1	1327.63		103.4	60.7	3	139.4	121.4	156.5	244.6	71.1		Not Found	High	High	High	High	High	High	High	High	n/a	High	High	High	High	High	High
	FALSE	17.7	36.1		145.9	183.8	148.5	116.3	130.8	120.8	High	[K].LYVVDAFCGANKDTR.[M]	1xCarbamidomethyl [C8]	1.87649e-08	0.00015842	1	1	10	L2-63_00171	L2-63_00171 [111-125]		1	1728.84	17.7	36.1		145.9	183.8	148.5	116.3	130.8	120.8		High	High	Not Found	High	High	High	High	High	High	High	High	n/a	High	High	High	High
	FALSE	307.4	49.7		148.4	123.1	83.1	51.3	58.3	78.7	High	[K].LYVVDAFCGANK.[D]	1xCarbamidomethyl [C8]	8.35533e-07	0.00015842	1	1	4	L2-63_00171	L2-63_00171 [111-122]		0	1356.66	307.4	49.7		148.4	123.1	83.1	51.3	58.3	78.7		High	Peak Found	Not Found	High	Peak Found	Peak Found	High	Peak Found	Peak Found	High	n/a	n/a	High	n/a	n/a	High
	FALSE					223.2	427.2	159.5		90	High	[R].RDALLENVTVDKEGK.[I]		2.53465e-05	0.00015842	1	1	2	L2-63_00171	L2-63_00171 [300-314]		2	1686.9					223.2	427.2	159.5		90		Not Found	Not Found	Not Found	Not Found	High	High	Peak Found	Not Found	Peak Found	n/a	n/a	n/a	n/a	High	High	n/a
	FALSE				454.2	214.6	231.2				High	[K].NVIFLSADAFGVLPPVSILTPEQTK.[Y]		1.02731e-06	0.00015842	1	1	4	L2-63_00171	L2-63_00171 [350-374]		0	2656.46				454.2	214.6	231.2					Not Found	Not Found	Not Found	High	High	High	Not Found	Not Found	Not Found	n/a	n/a	n/a	High	High	High	n/a
	FALSE				435.8	463.2			1		High	[R].LLIGDDEHGWDDNGVFNFEGGCYAK.[V]	1xCarbamidomethyl [C22]	1.00913e-05	0.00015842	1	1	2	L2-63_00171	L2-63_00171 [258-282]		0	2828.23				435.8	463.2			1			Not Found	Not Found	Not Found	High	High	Not Found	Not Found	Peak Found	Not Found	n/a	n/a	n/a	High	High	n/a	n/a
	FALSE										High	[K].VINLDKESEPDIYNAIRR.[D]	1xDeamidated [N3]	2.00153e-05	0.00015842	1	1	5	L2-63_00171	L2-63_00171 [283-300]		2	2146.11										No Quan Values	Not Found	Not Found	Not Found	High	High	High	Not Found	Not Found	High	n/a	n/a	n/a	High	High	High	Medium
	FALSE			11.3	19	248.4	112.8	108.7	190.8	208.9	High	[K].VINLDKESEPDIYNAIRR.[D]		2.09923e-08	0.00015842	1	1	43	L2-63_00171	L2-63_00171 [283-300]		2	2145.13			11.3	19	248.4	112.8	108.7	190.8	208.9		Not Found	Not Found	High	High	High	High	High	High	High	n/a	n/a	High	High	High	High	High
	FALSE										High	[K].VINLDKESEPDIYNAIR.[R]	1xDeamidated [N]	1.71722e-07	0.00015842	1	1	2	L2-63_00171	L2-63_00171 [283-299]		1	1990.01										No Quan Values	Not Found	High	Not Found	Not Found	Not Found	Not Found	Not Found	Not Found	High	n/a	High	n/a	n/a	n/a	n/a	n/a
	FALSE	169.7	25.2		111.9	156.6	108.3	108.9	120.6	98.8	High	[K].VINLDKESEPDIYNAIR.[R]		4.88525e-11	0.00015842	1	1	8	L2-63_00171	L2-63_00171 [283-299]		1	1989.03	169.7	25.2		111.9	156.6	108.3	108.9	120.6	98.8		High	High	Not Found	High	High	High	High	High	High	High	High	n/a	High	High	High	High
	FALSE					465.4	231	186.1	17.5		High	[K].YGITGTTEIVHNPSYEELFKEETRPELEGYEVGQETELGAVNVK.[T]	1xDeamidated [Q/N]	0.00029193	0.00015842	1	1	4	L2-63_00171	L2-63_00171 [9-52]		1	4956.39					465.4	231	186.1	17.5			Not Found	Not Found	Not Found	Not Found	High	High	Peak Found	Peak Found	Not Found	n/a	n/a	n/a	n/a	High	High	Low
	FALSE	555.1						344.9			High	[K].YGITGTTEIVHNPSYEELFK.[E]		0.000267196	0.00015842	1	1	2	L2-63_00171	L2-63_00171 [9-28]		0	2298.13	555.1						344.9				High	Not Found	Not Found	Not Found	Not Found	Not Found	High	Not Found	Not Found	High	n/a	n/a	n/a	n/a	n/a	High
	FALSE	45.1	40.3		177.3	174.6	102.9	103.3	141.7	114.8	High	[K].YYFLSGFTAK.[L]		2.04935e-05	0.00015842	1	1	14	L2-63_00171	L2-63_00171 [375-384]		0	1196.6	45.1	40.3		177.3	174.6	102.9	103.3	141.7	114.8		High	High	Not Found	High	High	High	High	High	High	High	High	n/a	High	High	High	High
	FALSE	158.4	66.5		218.8	27.9	179.3	105.9	89.9	53.3	High	[R].VSYPIDHIDNIVRPVSSAPAAK.[N]	1xDeamidated [N10]	8.45457e-07	0.00015842	1	1	15	L2-63_00171	L2-63_00171 [328-349]		0	2350.24	158.4	66.5		218.8	27.9	179.3	105.9	89.9	53.3		High	High	Not Found	High	High	High	High	Peak Found	High	High	High	n/a	High	High	High	High
	FALSE	45.8	18.3		120.3	167.8	134.1	123	149.7	140.9	High	[R].VSYPIDHIDNIVRPVSSAPAAK.[N]		4.04371e-10	0.00015842	1	1	38	L2-63_00171	L2-63_00171 [328-349]		0	2349.26	45.8	18.3		120.3	167.8	134.1	123	149.7	140.9		High	High	Not Found	High	High	High	High	High	High	High	High	n/a	High	High	High	High
	FALSE	140.4	77.8		173.6	108.5	96.4	82.8	101.9	118.5	High	[K].YAEELVKK.[M]		0.000283441	0.00015842	1	1	7	L2-63_00171	L2-63_00171 [415-422]		1	979.546	140.4	77.8		173.6	108.5	96.4	82.8	101.9	118.5		High	Peak Found	Not Found	High	High	High	High	High	High	High	n/a	n/a	High	High	High	High
	FALSE			90.2	245.5	153.8	77.2	86.1	146.2	101.1	High	[K].YEGNEAGKALVEAGPKA.[-]		1.67738e-08	0.00015842	1	1	7	L2-63_00171	L2-63_00171 [518-534]		2	1703.86			90.2	245.5	153.8	77.2	86.1	146.2	101.1		Not Found	Not Found	High	High	High	High	High	High	High	n/a	n/a	High	High	High	High	High
	FALSE	16.2	27.6		171.7	175.3	115.2	92.1	121.8	180.1	High	[K].TIPHFNFEVPTELPGVDSGILDPR.[D]		6.29352e-07	0.00015842	1	1	13	L2-63_00171	L2-63_00171 [468-491]		0	2650.35	16.2	27.6		171.7	175.3	115.2	92.1	121.8	180.1		High	High	Not Found	High	High	High	High	High	High	High	High	n/a	High	High	High	High
	FALSE	32.4	67.2	14	213	170	163.6	76.3	113.4	50	High	[K].TTLSTDPKR.[L]		0.000430954	0.00015842	1	1	8	L2-63_00171	L2-63_00171 [249-257]		1	1018.55	32.4	67.2	14	213	170	163.6	76.3	113.4	50		Peak Found	High	Peak Found	High	High	High	High	High	High	n/a	High	n/a	High	High	High	High
	FALSE	48.7	47.2	10	174.2	168.3	147.5	89.6	120.2	94.4	High	[K].TTLSTDPK.[R]		0.000596163	0.00015842	1	1	9	L2-63_00171	L2-63_00171 [249-256]		0	862.452	48.7	47.2	10	174.2	168.3	147.5	89.6	120.2	94.4		High	High	High	High	High	High	High	High	High	High	High	High	High	High	High	High
	FALSE		13.9	179.9	101.6	130.3	222.2	41.2	92.9	118	High	[K].TGVYTGRSPK.[D]		2.86919e-05	0.00015842	1	1	5	L2-63_00171	L2-63_00171 [53-62]		1	1065.57		13.9	179.9	101.6	130.3	222.2	41.2	92.9	118		Not Found	Peak Found	High	High	High	High	Peak Found	High	Peak Found	n/a	n/a	High	High	High	High	n/a
	FALSE				900						High	[K].GIASMHCSANTDK.[N]	1xCarbamidomethyl [C7]	0.000171624	0.00015842	1	1	1	L2-63_00171	L2-63_00171 [220-232]		0	1391.6				900							Not Found	Not Found	Not Found	High	Not Found	Not Found	Not Found	Not Found	Not Found	n/a	n/a	n/a	High	n/a	n/a	n/a
	FALSE				350.1				549.9		High	[R].DALLENVTVDKEGKIDFNDK.[T]	1xDeamidated [N]	2.06209e-07	0.00015842	1	1	2	L2-63_00171	L2-63_00171 [301-320]		2	2264.13				350.1				549.9			Not Found	Not Found	Not Found	Peak Found	High	Not Found	Not Found	High	Not Found	n/a	n/a	n/a	n/a	High	n/a	n/a
	FALSE				82.5	318	113.5	135.5	77.4	173.2	High	[R].DALLENVTVDKEGKIDFNDK.[T]		4.79815e-09	0.00015842	1	1	6	L2-63_00171	L2-63_00171 [301-320]		2	2263.15				82.5	318	113.5	135.5	77.4	173.2		Not Found	Not Found	Not Found	High	High	High	High	High	High	n/a	n/a	n/a	High	High	High	High
	FALSE	106.6	46.6		245.8	170.2	101.6	99.4	80.3	49.5	High	[R].DALLENVTVDKEGK.[I]		7.69359e-08	0.00015842	1	1	29	L2-63_00171	L2-63_00171 [301-314]		1	1530.8	106.6	46.6		245.8	170.2	101.6	99.4	80.3	49.5		High	High	Not Found	High	High	High	High	High	High	High	High	n/a	High	High	High	High
	FALSE										High	[R].DTYANVADWEEKAKDLASR.[F]	1xDeamidated [N5]	7.64464e-05	0.00015842	1	1	3	L2-63_00171	L2-63_00171 [492-510]		2	2183.03										No Quan Values	Not Found	Not Found	Not Found	Not Found	Not Found	Not Found	High	High	High	n/a	n/a	n/a	n/a	n/a	n/a	High
	FALSE				250.7		269	165.1	215.2		High	[R].DTYANVADWEEKAKDLASR.[F]		8.55618e-08	0.00015842	1	1	7	L2-63_00171	L2-63_00171 [492-510]		2	2182.04				250.7		269	165.1	215.2			Not Found	Not Found	Not Found	High	High	High	High	High	High	n/a	n/a	n/a	High	High	High	High
	FALSE		162.9		368.8	67	108.3	75.9	68.8	48.4	High	[R].DTYANVADWEEKAK.[D]		7.83106e-08	0.00015842	1	1	10	L2-63_00171	L2-63_00171 [492-505]		1	1639.76		162.9		368.8	67	108.3	75.9	68.8	48.4		Not Found	Peak Found	Not Found	High	High	High	High	High	High	n/a	n/a	n/a	High	High	High	High
	FALSE	125.4	47.1		160.7	97.1	124.5	123.7	105.9	115.7	High	[R].DTYANVADWEEK.[A]		4.18834e-08	0.00015842	1	1	13	L2-63_00171	L2-63_00171 [492-503]		0	1440.63	125.4	47.1		160.7	97.1	124.5	123.7	105.9	115.7		High	High	High	High	High	High	High	High	High	High	High	High	High	High	High	High
	FALSE	317.9			129.1	101.1	91.5	104.7	78.2	77.5	High	[R].DALLENVTVDK.[E]		1.24075e-05	0.00015842	1	1	3	L2-63_00171	L2-63_00171 [301-311]		0	1216.64	317.9			129.1	101.1	91.5	104.7	78.2	77.5		High	Not Found	Not Found	Peak Found	High	Peak Found	High	Peak Found	Peak Found	High	n/a	n/a	n/a	High	n/a	High
	FALSE		45		188.2	152.6	217.4	99.9	114.4	82.6	High	[K].AYLVNTGWNGSGKR.[I]	1xDeamidated [N9]	2.40487e-09	0.00015842	1	1	7	L2-63_00171	L2-63_00171 [430-443]		1	1523.76		45		188.2	152.6	217.4	99.9	114.4	82.6		Not Found	High	Not Found	High	High	High	High	High	High	n/a	High	n/a	High	High	High	High
	FALSE		43.5	11.6	183.8	208.7	114.9	105.1	123.1	109.3	High	[K].AYLVNTGWNGSGKR.[I]		2.73726e-06	0.00015842	1	1	7	L2-63_00171	L2-63_00171 [430-443]		1	1522.78		43.5	11.6	183.8	208.7	114.9	105.1	123.1	109.3		High	High	Peak Found	High	High	High	High	Peak Found	Peak Found	High	High	n/a	High	High	High	High
	FALSE	635.7	24.6		29.2	71.8	42.2	25.3	36.8	34.4	High	[K].AYLVNTGWNGSGK.[R]	1xDeamidated [N9]	4.91143e-07	0.00015842	1	1	4	L2-63_00171	L2-63_00171 [430-442]		0	1367.66	635.7	24.6		29.2	71.8	42.2	25.3	36.8	34.4		Peak Found	High	Not Found	High	Peak Found	Peak Found	Peak Found	Peak Found	Peak Found	n/a	High	n/a	High	n/a	n/a	n/a
	FALSE	206			115.8	174.8	85.7	64	127.2	126.5	High	[K].AYLVNTGWNGSGK.[R]		9.62716e-07	0.00015842	1	1	7	L2-63_00171	L2-63_00171 [430-442]		0	1366.67	206			115.8	174.8	85.7	64	127.2	126.5		Peak Found	Not Found	Not Found	High	High	High	High	High	High	n/a	n/a	n/a	High	High	High	High
	FALSE	105.9	31.7		132.9	163.1	113.1	124.7	114	114.8	High	[R].GIIDAILDGSITK.[A]		7.33764e-07	0.00015842	1	1	9	L2-63_00171	L2-63_00171 [451-463]		0	1315.75	105.9	31.7		132.9	163.1	113.1	124.7	114	114.8		High	High	Not Found	High	High	High	High	High	High	High	High	n/a	High	High	High	High
	FALSE		0.8		5.4	80.1	161.1	167.9	136	348.7	High	[R].GIIDAILDGSITKAPTK.[T]		4.01934e-09	0.00015842	1	1	28	L2-63_00171	L2-63_00171 [451-467]		1	1712.98		0.8		5.4	80.1	161.1	167.9	136	348.7		Not Found	Peak Found	Not Found	Peak Found	High	High	High	High	High	n/a	n/a	n/a	n/a	High	High	High
	FALSE	53.2	48.2		269.4	142	132.9	44.9	45.2	164.3	High	[K].GMFSMMNYYLPLK.[G]		8.16033e-07	0.00015842	1	1	7	L2-63_00171	L2-63_00171 [207-219]		0	1594.75	53.2	48.2		269.4	142	132.9	44.9	45.2	164.3		Peak Found	High	Not Found	High	High	High	High	High	High	Low	High	n/a	High	High	High	High
	FALSE				169	219.8	176.8	113.3	172.7	48.4	High	[K].GMFSMMNYYLPLK.[G]	1xOxidation [M5]	5.21012e-07	0.00015842	1	1	5	L2-63_00171	L2-63_00171 [207-219]		0	1610.74				169	219.8	176.8	113.3	172.7	48.4		Not Found	Not Found	Not Found	Peak Found	High	High	High	High	High	n/a	n/a	n/a	n/a	High	High	High
	FALSE				137.1	256.1	175	82.1	153.7	96.1	High	[K].GMFSMMNYYLPLK.[G]	2xOxidation [M2; M5]	6.29352e-07	0.00015842	1	1	6	L2-63_00171	L2-63_00171 [207-219]		0	1626.74				137.1	256.1	175	82.1	153.7	96.1		Not Found	Not Found	Not Found	High	High	High	High	High	High	n/a	n/a	n/a	High	High	High	High
	FALSE	44.2	35.6		108.5	193.2	140	86.1	137.9	154.5	High	[R].GITEPTPTFSACFGQAFLELHPTK.[Y]	1xCarbamidomethyl [C12]	4.16543e-11	0.00015842	1	1	13	L2-63_00171	L2-63_00171 [391-414]		0	2649.3	44.2	35.6		108.5	193.2	140	86.1	137.9	154.5		Peak Found	High	Not Found	High	High	High	High	High	High	n/a	High	n/a	High	High	High	High
	FALSE										High	[R].GITEPTPTFSACFGQAFLELHPTK.[Y]	1xCarbamidomethyl [C12]; 1xDeamidated [Q15]	6.60158e-11	0.00015842	1	1	6	L2-63_00171	L2-63_00171 [391-414]		0	2650.29										No Quan Values	Not Found	High	Not Found	High	High	High	Not Found	High	High	n/a	High	n/a	High	High	High	Medium
	FALSE	900									High	[K].ESEPDIYNAIR.[R]		0.000944429	0.00015842	1	1	1	L2-63_00171	L2-63_00171 [289-299]		0	1306.63	900										High	Not Found	Not Found	Not Found	Not Found	Not Found	Not Found	Not Found	Not Found	High	n/a	n/a	n/a	n/a	n/a	n/a
	FALSE	213.4			240.1	81.8	98.9	134	73.6	58.4	High	[K].EETRPELEGYEVGQETELGAVNVK.[T]		0.000197743	0.00015842	1	1	1	L2-63_00171	L2-63_00171 [29-52]		0	2676.3	213.4			240.1	81.8	98.9	134	73.6	58.4		High	Not Found	Not Found	Peak Found	Peak Found	Peak Found	Peak Found	Peak Found	Peak Found	High	n/a	n/a	n/a	n/a	n/a	n/a
	FALSE					96.9	53.4	749.6			High	[K].KLYVVDAFCGANKDTR.[M]	1xCarbamidomethyl [C9]	8.87087e-13	0.00015842	1	1	5	L2-63_00171	L2-63_00171 [110-125]		2	1856.93					96.9	53.4	749.6				Not Found	Not Found	Not Found	Not Found	High	Peak Found	High	Not Found	High	n/a	n/a	n/a	n/a	High	n/a	High
	FALSE	6.2	87.3	16.2	219.3	105.6	177.9	121.1	63.8	102.7	High	[K].KMEMSGAK.[A]		0.000141248	0.00015842	1	1	13	L2-63_00171	L2-63_00171 [422-429]		1	881.422	6.2	87.3	16.2	219.3	105.6	177.9	121.1	63.8	102.7		Peak Found	High	High	High	High	High	High	High	High	n/a	High	High	High	High	High	High
	FALSE	71.5	45.2	11.2	189	182.9	173.8	59.8	74.2	92.3	High	[K].KMEMSGAK.[A]	1xOxidation [M]	9.79567e-05	0.00015842	1	1	13	L2-63_00171	L2-63_00171 [422-429]		1	897.417	71.5	45.2	11.2	189	182.9	173.8	59.8	74.2	92.3		Peak Found	High	Peak Found	High	High	High	High	High	High	n/a	High	n/a	High	High	High	High
	FALSE	192.2			255.9	96.7	34	119.5	201.7		High	[K].IDFNDKTVTENTR.[V]	1xDeamidated [N]	7.55638e-06	0.00015842	1	1	4	L2-63_00171	L2-63_00171 [315-327]		1	1553.74	192.2			255.9	96.7	34	119.5	201.7			Peak Found	Not Found	Not Found	High	Peak Found	Peak Found	High	High	Not Found	n/a	n/a	n/a	High	n/a	n/a	High
	FALSE	37.8	15.2	12.3	173.1	241.1	194.4	21.3	75.4	129.4	High	[K].IDFNDKTVTENTR.[V]		8.81128e-07	0.00015842	1	1	11	L2-63_00171	L2-63_00171 [315-327]		1	1552.76	37.8	15.2	12.3	173.1	241.1	194.4	21.3	75.4	129.4		High	High	High	High	High	High	High	High	High	High	High	High	High	High	High	High
	FALSE	29.5	60.1	14.6	68.9	168.7	226.5	71.7	168.6	91.4	High	[K].ALVEAGPKA.[-]		0.000782005	0.00015842	1	1	14	L2-63_00171	L2-63_00171 [526-534]		1	855.493	29.5	60.1	14.6	68.9	168.7	226.5	71.7	168.6	91.4		High	High	High	High	High	High	High	High	High	High	High	High	High	High	High	High
	FALSE	122.6	54.9	6.6	234.5	148.8	120.3	87	60.1	65.2	High	[K].TVTENTR.[V]		0.00157729	0.000333305	1	1	8	L2-63_00171	L2-63_00171 [321-327]		0	820.416	122.6	54.9	6.6	234.5	148.8	120.3	87	60.1	65.2		High	High	Peak Found	High	High	High	High	High	High	High	High	Low	High	High	High	High
	FALSE		73.4		242	165.3	177.4	85	33.5	123.4	High	[K].AVKEIAKK.[E]		0.00160543	0.000333305	1	1	3	L2-63_00171	L2-63_00171 [97-104]		2	886.572		73.4		242	165.3	177.4	85	33.5	123.4		Not Found	Peak Found	Not Found	High	High	High	Peak Found	Peak Found	Peak Found	n/a	n/a	n/a	High	High	High	n/a
	FALSE	25.3	115	18.6	212.6	119.9	151.4	82.6	85.8	88.8	High	[R].ISIKDTR.[G]		0.00345356	0.000431054	1	1	8	L2-63_00171	L2-63_00171 [444-450]		1	832.489	25.3	115	18.6	212.6	119.9	151.4	82.6	85.8	88.8		High	High	High	Peak Found	High	High	High	High	Peak Found	High	High	High	n/a	High	High	High
	FALSE										High	[K].TIPHFNFEVPTELPGVDSGILDPR.[D]	1xDeamidated [N6]	0.00409704	0.000431054	1	1	10	L2-63_00171	L2-63_00171 [468-491]		0	2651.34										No Quan Values	High	High	Not Found	High	High	High	High	High	High	High	High	n/a	High	High	High	High
	FALSE					494.3	129.5			276.2	High	[K].YGITGTTEIVHNPSYEELFKEETRPELEGYEVGQETELGAVNVK.[T]		0.00865585	0.000431054	1	1	4	L2-63_00171	L2-63_00171 [9-52]		1	4955.41					494.3	129.5			276.2		Not Found	Not Found	Not Found	Not Found	High	Peak Found	Not Found	Not Found	High	n/a	n/a	n/a	n/a	High	Medium	n/a
	FALSE	114.4	10.5	12	52.2	20.6	40.3	207.3	272.8	170	High	[K].YEGNEAGK.[A]		0.00235474	0.000431054	1	1	9	L2-63_00171	L2-63_00171 [518-525]		0	867.384	114.4	10.5	12	52.2	20.6	40.3	207.3	272.8	170		High	High	High	High	High	High	High	High	High	High	High	High	High	High	High	High
	FALSE	85.7	63.9	4.5	154.4	166.6	117	93.9	112.2	101.9	High	[K].YAEELVK.[K]		0.0105725	0.000431054	1	1	8	L2-63_00171	L2-63_00171 [415-421]		0	851.451	85.7	63.9	4.5	154.4	166.6	117	93.9	112.2	101.9		High	High	Peak Found	High	High	High	High	High	High	High	High	n/a	High	High	High	High
	FALSE	557.1			106.5	77.2		113.4	45.8		High	[K].FIVMDENSK.[D]		0.00725457	0.000431054	1	1	1	L2-63_00171	L2-63_00171 [65-73]		0	1082.52	557.1			106.5	77.2		113.4	45.8			High	Not Found	Not Found	Peak Found	Peak Found	Not Found	Peak Found	Peak Found	Not Found	High	n/a	n/a	n/a	n/a	n/a	n/a
	FALSE		68.4	59.4	215.9	155.1	47.7	103.2	148.8	101.5	High	[R].FVKNFAK.[Y]		0.00865585	0.000431054	1	1	3	L2-63_00171	L2-63_00171 [511-517]		1	853.493		68.4	59.4	215.9	155.1	47.7	103.2	148.8	101.5		Not Found	Peak Found	Peak Found	Peak Found	High	Peak Found	High	Peak Found	High	n/a	n/a	n/a	n/a	High	n/a	High
	FALSE					208.9	389.4	110.6		191.1	High	[K].RISIKDTR.[G]		0.0180355	0.000551871	1	1	3	L2-63_00171	L2-63_00171 [443-450]		2	988.59					208.9	389.4	110.6		191.1		Not Found	Not Found	Not Found	Not Found	High	High	Peak Found	Not Found	High	n/a	n/a	n/a	n/a	High	High	Medium
	FALSE					222.1	350.2	117.5	210.2		High	[K].GMFSMMNYYLPLK.[G]	3xOxidation [M2; M5; M6]	0.0132955	0.000551871	1	1	2	L2-63_00171	L2-63_00171 [207-219]		0	1642.73					222.1	350.2	117.5	210.2			Not Found	Not Found	Not Found	Not Found	Peak Found	Peak Found	High	High	Not Found	n/a	n/a	n/a	n/a	n/a	n/a	High
	FALSE										High	[R].GITEPTPTFSACFGQAFLELHPTKYAEELVK.[K]	1xCarbamidomethyl [C12]	0.106074	0.00212457	1	1	1	L2-63_00171	L2-63_00171 [391-421]		1	3481.73										No Quan Values	Not Found	Not Found	Not Found	Not Found	Not Found	Not Found	Not Found	Not Found	High	n/a	n/a	n/a	n/a	n/a	n/a	n/a
	FALSE		177		337.8	243.9	141.3				High	[K].KELSNKK.[L]		0.196618	0.00559831	1	1	1	L2-63_00171	L2-63_00171 [104-110]		2	846.504		177		337.8	243.9	141.3					Not Found	Peak Found	Not Found	Peak Found	High	Peak Found	Not Found	Not Found	Not Found	n/a	n/a	n/a	n/a	High	n/a	n/a
	FALSE					584.2				315.8	High	[R].GITEPTPTFSACFGQAFLELHPTKYAEELVK.[K]	1xCarbamidomethyl [C12]; 1xDeamidated [Q15]	0.226361	0.00633393	1	1	1	L2-63_00171	L2-63_00171 [391-421]		1	3482.72					584.2				315.8		Not Found	Not Found	Not Found	Not Found	High	Not Found	Not Found	Not Found	Peak Found	n/a	n/a	n/a	n/a	High	n/a	n/a
	FALSE										High	[K].GIASMHCSANTDK.[N]	1xCarbamidomethyl [C7]; 1xOxidation [M5]	0.302449	0.00994546	1	1	1	L2-63_00171	L2-63_00171 [220-232]		0	1407.6										No Quan Values	High	Not Found	Not Found	Not Found	Not Found	Not Found	Not Found	Not Found	Not Found	High	Low	n/a	Low	n/a	n/a	n/a
High	L2-63_00661	dnaK Heat shock protein 70,molecular chaperone DnaK,Ethanolamine utilization protein, possible chaperonin,chaperone protein DnaK,Hsp70 protein 705102:706958 forward MW:65601	0	352.319	64	48	332	48	618	65.6	4.93	24	20	2	34	40	39	30	29	29	33	25	2	46	58	56	39	38	35	1.25678e+08	1.06833e+08	7.62273e+06	3.4596e+08	3.26893e+08	2.79136e+08	1.10084e+08	1.44622e+08	1.16527e+08	29	34	13	42	44	44	41	38	37
	Checked	Abundances (Grouped): F1	Abundances (Grouped): F2	Abundances (Grouped): F3	Abundances (Grouped): F4	Abundances (Grouped): F5	Abundances (Grouped): F6	Abundances (Grouped): F7	Abundances (Grouped): F8	Abundances (Grouped): F9	Confidence	Annotated Sequence	Modifications	Qvality PEP	Qvality q-value	# Protein Groups	# Proteins	# PSMs	Master Protein Accessions	Positions in Master Proteins	Modifications in Master Proteins	# Missed Cleavages	Theo. MH+ [Da]	Abundances (Scaled): F1: Sample, 1	Abundances (Scaled): F2: Sample, 2	Abundances (Scaled): F3: Sample, 3	Abundances (Scaled): F4: Sample, 4	Abundances (Scaled): F5: Sample, 5	Abundances (Scaled): F6: Sample, 6	Abundances (Scaled): F7: Sample, 7	Abundances (Scaled): F8: Sample, 8	Abundances (Scaled): F9: Sample, 9	Quan Info	Found in Sample: [S1] F1: Sample, 1	Found in Sample: [S2] F2: Sample, 2	Found in Sample: [S3] F3: Sample, 3	Found in Sample: [S4] F4: Sample, 4	Found in Sample: [S5] F5: Sample, 5	Found in Sample: [S6] F6: Sample, 6	Found in Sample: [S7] F7: Sample, 7	Found in Sample: [S8] F8: Sample, 8	Found in Sample: [S9] F9: Sample, 9	Confidence (by Search Engine): A2 Sequest HT (Sample 1)	Confidence (by Search Engine): B2 Sequest HT (Sample 2)	Confidence (by Search Engine): C2 Sequest HT (Sample 3)	Confidence (by Search Engine): D2 Sequest HT (Sample 4)	Confidence (by Search Engine): E2 Sequest HT (Sample 5)	Confidence (by Search Engine): F2 Sequest HT (Sample 6)	Confidence (by Search Engine): G2 Sequest HT (Sample 7)
	FALSE	900									High	[K].NEAENIVYQAEK.[L]		4.52041e-05	0.00015842	1	1	1	L2-63_00661	L2-63_00661 [508-519]		0	1407.68	900										High	Not Found	Not Found	Not Found	Not Found	Not Found	Not Found	Not Found	Not Found	High	n/a	n/a	n/a	n/a	n/a	n/a
	FALSE					323.4	339.7	135.4		101.4	High	[R].QAITNPDRTVASIKR.[E]		0.000241688	0.00015842	1	1	4	L2-63_00661	L2-63_00661 [57-71]		2	1669.93					323.4	339.7	135.4		101.4		Not Found	Not Found	Not Found	Not Found	High	High	High	Not Found	High	n/a	n/a	n/a	n/a	High	High	High
	FALSE	124.2	64.7		270.6	209.7	163.9	66.9			High	[K].QLGLFALTGIAPAMR.[G]	1xOxidation [M14]	1.27058e-06	0.00015842	1	1	8	L2-63_00661	L2-63_00661 [424-438]		0	1574.87	124.2	64.7		270.6	209.7	163.9	66.9				High	High	Not Found	High	High	High	High	High	High	High	High	n/a	High	High	High	High
	FALSE	125.1	53.8		196.2	137.1	113.4	71.4	79.3	123.7	High	[K].QLGLFALTGIAPAMR.[G]		1.83244e-07	0.00015842	1	1	8	L2-63_00661	L2-63_00661 [424-438]		0	1558.88	125.1	53.8		196.2	137.1	113.4	71.4	79.3	123.7		High	High	Not Found	High	High	High	High	High	High	High	High	n/a	High	High	High	High
	FALSE				352.7	205.9	341.3				High	[R].SALQDSGLQIGQIDKVLMVGGSSR.[I]		4.23809e-08	0.00015842	1	1	3	L2-63_00661	L2-63_00661 [293-316]		1	2459.29				352.7	205.9	341.3					Not Found	Not Found	Not Found	High	High	High	Not Found	Not Found	Not Found	n/a	n/a	n/a	High	High	High	n/a
	FALSE	155.8	79		262.3	108.9	171.1	22	67.6	33.3	High	[R].SALQDSGLQIGQIDK.[V]		7.92518e-09	0.00015842	1	1	9	L2-63_00661	L2-63_00661 [293-307]		0	1572.82	155.8	79		262.3	108.9	171.1	22	67.6	33.3		High	High	Not Found	High	High	High	High	High	High	High	High	n/a	High	High	High	High
	FALSE	81.2	47.1	5	286.8	157.5	126.4	60.7	76.1	59.3	High	[R].QAITNPDR.[T]		0.000462576	0.00015842	1	1	9	L2-63_00661	L2-63_00661 [57-64]		0	914.469	81.2	47.1	5	286.8	157.5	126.4	60.7	76.1	59.3		High	High	High	High	High	High	High	High	High	High	High	High	High	High	High	High
	FALSE			55.2	115.9	182.5	402.9	66.3	45.4	31.7	High	[K].RQAITNPDRTVASIK.[R]		0.000879906	0.00015842	1	1	3	L2-63_00661	L2-63_00661 [56-70]		2	1669.93			55.2	115.9	182.5	402.9	66.3	45.4	31.7		Not Found	Not Found	Peak Found	Peak Found	High	High	Peak Found	High	Peak Found	n/a	n/a	n/a	n/a	High	High	n/a
	FALSE	61.8	60.2	10.9	221.6	197.7	136.6	68.8	118.6	23.8	High	[K].RQAITNPDR.[T]		6.47994e-05	0.00015842	1	1	15	L2-63_00661	L2-63_00661 [56-64]		1	1070.57	61.8	60.2	10.9	221.6	197.7	136.6	68.8	118.6	23.8		High	Peak Found	Peak Found	High	High	High	High	High	High	High	Medium	Low	High	High	High	High
	FALSE										High	[K].RIINEPTAAALSYGVDKEK.[D]	1xDeamidated [N4]	0.00059969	0.00015842	1	1	1	L2-63_00661	L2-63_00661 [143-161]		2	2076.1										No Quan Values	Not Found	Not Found	Not Found	Not Found	High	Not Found	Not Found	Not Found	Not Found	n/a	n/a	n/a	n/a	High	n/a	n/a
	FALSE			438.4		307.2	154.4				High	[K].RIINEPTAAALSYGVDKEK.[D]		3.67717e-06	0.00015842	1	1	1	L2-63_00661	L2-63_00661 [143-161]		2	2075.11			438.4		307.2	154.4					Not Found	Not Found	Peak Found	Not Found	High	Peak Found	Not Found	Not Found	Not Found	n/a	n/a	n/a	n/a	High	n/a	n/a
	FALSE	189.5	40.6	4.8	285.9	152.2	89.6	34.4	51.3	51.6	High	[R].NTTIPTKK.[S]		0.00038298	0.00015842	1	1	6	L2-63_00661	L2-63_00661 [386-393]		1	902.531	189.5	40.6	4.8	285.9	152.2	89.6	34.4	51.3	51.6		High	High	Peak Found	Peak Found	High	High	High	High	Peak Found	High	High	n/a	n/a	High	High	High
	FALSE	31.3			266.7	153.8	103.5	125.6	120.4	98.8	High	[R].IIDWMVASFK.[T]		0.000479246	0.00015842	1	1	3	L2-63_00661	L2-63_00661 [207-216]		0	1209.63	31.3			266.7	153.8	103.5	125.6	120.4	98.8		Peak Found	Not Found	Not Found	High	High	Peak Found	High	Peak Found	Peak Found	n/a	n/a	n/a	High	High	n/a	High
	FALSE		42.7	5.5	203.9	264.6	236.3	9.6	57.3	80.1	High	[K].IIDRNTTIPTKK.[S]		0.000542462	0.00015842	1	1	8	L2-63_00661	L2-63_00661 [382-393]		2	1399.83		42.7	5.5	203.9	264.6	236.3	9.6	57.3	80.1		Not Found	High	Peak Found	High	High	High	High	High	High	n/a	High	n/a	High	High	High	High
	FALSE										High	[R].IINEPTAAALSYGVDKEKDQK.[V]	1xDeamidated [Q/N]	1.62859e-08	0.00015842	1	1	6	L2-63_00661	L2-63_00661 [144-164]		2	2291.18										No Quan Values	High	High	Not Found	Not Found	High	High	Not Found	Not Found	Not Found	High	High	n/a	n/a	High	High	n/a
	FALSE	6.5	30.7		159.4	236.2	213.5	81.8	97.8	74.1	High	[R].IINEPTAAALSYGVDKEKDQK.[V]		8.61044e-11	0.00015842	1	1	10	L2-63_00661	L2-63_00661 [144-164]		2	2290.19	6.5	30.7		159.4	236.2	213.5	81.8	97.8	74.1		High	High	Not Found	High	High	High	High	High	High	High	High	n/a	High	High	High	High
[truncated: 8,684 more rows]
[truncated: 30 more columns]
